# Supplementary material for: Animal Lives Affected by Meat Consumption Trends in the G20 Countries
Source: Animals (Basel). 2024 Jun 1;14(11):1662. doi: 10.3390/ani14111662 (PMC11171019; doi:10.3390/ani14111662)
Supplement: Supplementary file 1 [file animals-14-01662-s001.zip]

Archive with 1 entries (1 files):
- animals-3012108-supplementary.xlsx
