# Supplementary material for: Animal Lives Affected by Meat Consumption Trends in the G20 Countries
Source: Animals (Basel). 2024 Jun 1;14(11):1662. doi: 10.3390/ani14111662 (PMC11171019; doi:10.3390/ani14111662)
Supplement: Supplementary file 1 [file animals-14-01662-s001.zip › animals-3012108-supplementary.xlsx]

## Sheet: fig2_meat_categories
Category	Year	Total_Retail_Weight
Bovine Meat	1961	13.7726
Bovine Meat	1962	14.4531
Bovine Meat	1963	15.1691
Bovine Meat	1964	15.5024
Bovine Meat	1965	15.8206
Bovine Meat	1966	16.6222
Bovine Meat	1967	17.2494
Bovine Meat	1968	17.9361
Bovine Meat	1969	18.4676
Bovine Meat	1970	18.7459
Bovine Meat	1971	18.5782
Bovine Meat	1972	18.969
Bovine Meat	1973	18.9587
Bovine Meat	1974	20.09
Bovine Meat	1975	21.2924
Bovine Meat	1976	22.2863
Bovine Meat	1977	22.4198
Bovine Meat	1978	22.4547
Bovine Meat	1979	21.5733
Bovine Meat	1980	21.5275
Bovine Meat	1981	21.8311
Bovine Meat	1982	21.7324
Bovine Meat	1983	22.2247
Bovine Meat	1984	22.8386
Bovine Meat	1985	23.3931
Bovine Meat	1986	24.4702
Bovine Meat	1987	24.471
Bovine Meat	1988	24.4578
Bovine Meat	1989	24.666
Bovine Meat	1990	24.9133
Bovine Meat	1991	25.3576
Bovine Meat	1992	25.5019
Bovine Meat	1993	25.11
Bovine Meat	1994	25.8478
Bovine Meat	1995	26.2224
Bovine Meat	1996	26.8037
Bovine Meat	1997	27.1469
Bovine Meat	1998	27.3568
Bovine Meat	1999	27.8823
Bovine Meat	2000	28.2075
Bovine Meat	2001	27.9587
Bovine Meat	2002	28.6765
Bovine Meat	2003	28.7406
Bovine Meat	2004	28.9473
Bovine Meat	2005	29.4129
Bovine Meat	2006	29.7931
Bovine Meat	2007	30.5215
Bovine Meat	2008	30.3325
Bovine Meat	2009	30.374
Bovine Meat	2010	30.2842
Bovine Meat	2011	29.7155
Bovine Meat	2012	29.929
Bovine Meat	2013	29.9991
Bovine Meat	2014	30.5157
Bovine Meat	2015	30.0521
Bovine Meat	2016	30.2139
Bovine Meat	2017	30.7295
Bovine Meat	2018	31.7405
Bovine Meat	2019	32.4667
Bovine Meat	2020	33.184
Mutton & Goat Meat	1961	2.25525
Mutton & Goat Meat	1962	2.27744
Mutton & Goat Meat	1963	2.27912
Mutton & Goat Meat	1964	2.25535
Mutton & Goat Meat	1965	2.24197
Mutton & Goat Meat	1966	2.30138
Mutton & Goat Meat	1967	2.35457
Mutton & Goat Meat	1968	2.39717
Mutton & Goat Meat	1969	2.41405
Mutton & Goat Meat	1970	2.3777
Mutton & Goat Meat	1971	2.48601
Mutton & Goat Meat	1972	2.49765
Mutton & Goat Meat	1973	2.33773
Mutton & Goat Meat	1974	2.17413
Mutton & Goat Meat	1975	2.32439
Mutton & Goat Meat	1976	2.23826
Mutton & Goat Meat	1977	2.19943
Mutton & Goat Meat	1978	2.23824
Mutton & Goat Meat	1979	2.22562
Mutton & Goat Meat	1980	2.32481
Mutton & Goat Meat	1981	2.38453
Mutton & Goat Meat	1982	2.4455
Mutton & Goat Meat	1983	2.51865
Mutton & Goat Meat	1984	2.54885
Mutton & Goat Meat	1985	2.59913
Mutton & Goat Meat	1986	2.68035
Mutton & Goat Meat	1987	2.77441
Mutton & Goat Meat	1988	2.88927
Mutton & Goat Meat	1989	3.01031
Mutton & Goat Meat	1990	3.13812
Mutton & Goat Meat	1991	3.1801
Mutton & Goat Meat	1992	3.12941
Mutton & Goat Meat	1993	3.21991
Mutton & Goat Meat	1994	3.25214
Mutton & Goat Meat	1995	3.39675
Mutton & Goat Meat	1996	3.37155
Mutton & Goat Meat	1997	3.56715
Mutton & Goat Meat	1998	3.69631
Mutton & Goat Meat	1999	3.80356
Mutton & Goat Meat	2000	3.96729
Mutton & Goat Meat	2001	3.85129
Mutton & Goat Meat	2002	3.9347
Mutton & Goat Meat	2003	4.07836
Mutton & Goat Meat	2004	4.27445
Mutton & Goat Meat	2005	4.43235
Mutton & Goat Meat	2006	4.57447
Mutton & Goat Meat	2007	4.7322
Mutton & Goat Meat	2008	4.6764
Mutton & Goat Meat	2009	4.65985
Mutton & Goat Meat	2010	4.40608
Mutton & Goat Meat	2011	4.53174
Mutton & Goat Meat	2012	4.64144
Mutton & Goat Meat	2013	4.88677
Mutton & Goat Meat	2014	5.14496
Mutton & Goat Meat	2015	5.38565
Mutton & Goat Meat	2016	5.54696
Mutton & Goat Meat	2017	5.52119
Mutton & Goat Meat	2018	5.52244
Mutton & Goat Meat	2019	5.41562
Mutton & Goat Meat	2020	5.56376
Pigmeat	1961	12.1852
Pigmeat	1962	12.9794
Pigmeat	1963	14.3987
Pigmeat	1964	15.0676
Pigmeat	1965	15.9938
Pigmeat	1966	16.6715
Pigmeat	1967	17.5216
Pigmeat	1968	17.9218
Pigmeat	1969	17.7471
Pigmeat	1970	18.3455
Pigmeat	1971	20.2902
Pigmeat	1972	20.9628
Pigmeat	1973	20.869
Pigmeat	1974	21.3572
Pigmeat	1975	20.9416
Pigmeat	1976	21.3682
Pigmeat	1977	21.7473
Pigmeat	1978	23.0738
Pigmeat	1979	25.9616
Pigmeat	1980	27.7302
Pigmeat	1981	27.8503
Pigmeat	1982	27.8282
Pigmeat	1983	29.0969
Pigmeat	1984	30.169
Pigmeat	1985	32.0077
Pigmeat	1986	31.9433
Pigmeat	1987	33.4824
Pigmeat	1988	35.5492
Pigmeat	1989	36.1501
Pigmeat	1990	36.8484
Pigmeat	1991	37.5623
Pigmeat	1992	39.4751
Pigmeat	1993	40.6719
Pigmeat	1994	42.3821
Pigmeat	1995	43.0243
Pigmeat	1996	43.1642
Pigmeat	1997	43.6883
Pigmeat	1998	46.834
Pigmeat	1999	47.7439
Pigmeat	2000	49.037
Pigmeat	2001	49.0974
Pigmeat	2002	50.2353
Pigmeat	2003	52.3947
Pigmeat	2004	52.4418
Pigmeat	2005	53.0395
Pigmeat	2006	54.6646
Pigmeat	2007	55.8732
Pigmeat	2008	58.1597
Pigmeat	2009	59.6296
Pigmeat	2010	61.5576
Pigmeat	2011	60.3166
Pigmeat	2012	61.4039
Pigmeat	2013	62.5185
Pigmeat	2014	62.4598
Pigmeat	2015	63.9842
Pigmeat	2016	64.9274
Pigmeat	2017	66.0869
Pigmeat	2018	67.7437
Pigmeat	2019	65.5015
Pigmeat	2020	64.4942
Poultry Meat	1961	6.69985
Poultry Meat	1962	6.92393
Poultry Meat	1963	7.19644
Poultry Meat	1964	7.50974
Poultry Meat	1965	8.17828
Poultry Meat	1966	8.54395
Poultry Meat	1967	9.02231
Poultry Meat	1968	9.32347
Poultry Meat	1969	9.97994
Poultry Meat	1970	10.7338
Poultry Meat	1971	11.1894
Poultry Meat	1972	11.9232
Poultry Meat	1973	12.2327
Poultry Meat	1974	12.6534
Poultry Meat	1975	12.7794
Poultry Meat	1976	13.6457
Poultry Meat	1977	14.3711
Poultry Meat	1978	15.3516
Poultry Meat	1979	16.5943
Poultry Meat	1980	17.465
Poultry Meat	1981	18.1174
Poultry Meat	1982	18.9986
Poultry Meat	1983	19.5299
Poultry Meat	1984	19.7805
Poultry Meat	1985	20.8562
Poultry Meat	1986	22.4948
Poultry Meat	1987	24.4952
Poultry Meat	1988	25.9532
Poultry Meat	1989	26.777
Poultry Meat	1990	28.7723
Poultry Meat	1991	30.7842
Poultry Meat	1992	32.6785
Poultry Meat	1993	34.8283
Poultry Meat	1994	37.1183
Poultry Meat	1995	40.1302
Poultry Meat	1996	40.6837
Poultry Meat	1997	43.6555
Poultry Meat	1998	45.2353
Poultry Meat	1999	47.7518
Poultry Meat	2000	50.3351
Poultry Meat	2001	51.259
Poultry Meat	2002	52.9498
Poultry Meat	2003	54.5339
Poultry Meat	2004	56.0025
Poultry Meat	2005	57.2601
Poultry Meat	2006	59.2702
Poultry Meat	2007	62.1694
Poultry Meat	2008	65.0082
Poultry Meat	2009	65.4947
Poultry Meat	2010	67.9221
Poultry Meat	2011	70.5308
Poultry Meat	2012	71.6701
Poultry Meat	2013	73.7574
Poultry Meat	2014	75.7528
Poultry Meat	2015	79.18
Poultry Meat	2016	80.9828
Poultry Meat	2017	82.6708
Poultry Meat	2018	84.536
Poultry Meat	2019	89.4072
Poultry Meat	2020	89.6388
Bovine Meat	2030	32.9499
Mutton & Goat Meat	2030	6.04448
Pigmeat	2030	71.3853
Poultry Meat	2030	99.9737

## Sheet: fig3_animal_categories
Category	Year	Total_Affected
Bovines	1961	0.0787083
Bovines	1962	0.0836105
Bovines	1963	0.0874355
Bovines	1964	0.0873367
Bovines	1965	0.0882055
Bovines	1966	0.0905762
Bovines	1967	0.093027
Bovines	1968	0.0949409
Bovines	1969	0.0957773
Bovines	1970	0.0953295
Bovines	1971	0.092622
Bovines	1972	0.0932134
Bovines	1973	0.0926291
Bovines	1974	0.0976441
Bovines	1975	0.107348
Bovines	1976	0.1114
Bovines	1977	0.111967
Bovines	1978	0.111093
Bovines	1979	0.105446
Bovines	1980	0.104208
Bovines	1981	0.105501
Bovines	1982	0.106462
Bovines	1983	0.10756
Bovines	1984	0.110492
Bovines	1985	0.111509
Bovines	1986	0.115292
Bovines	1987	0.114718
Bovines	1988	0.112848
Bovines	1989	0.112581
Bovines	1990	0.11295
Bovines	1991	0.110442
Bovines	1992	0.11259
Bovines	1993	0.116715
Bovines	1994	0.12048
Bovines	1995	0.120597
Bovines	1996	0.123198
Bovines	1997	0.124989
Bovines	1998	0.125531
Bovines	1999	0.124383
Bovines	2000	0.12638
Bovines	2001	0.124942
Bovines	2002	0.127933
Bovines	2003	0.127688
Bovines	2004	0.126898
Bovines	2005	0.128828
Bovines	2006	0.128673
Bovines	2007	0.130435
Bovines	2008	0.129632
Bovines	2009	0.127793
Bovines	2010	0.126374
Bovines	2011	0.123357
Bovines	2012	0.12429
Bovines	2013	0.123918
Bovines	2014	0.121819
Bovines	2015	0.120799
Bovines	2016	0.120618
Bovines	2017	0.122039
Bovines	2018	0.124333
Bovines	2019	0.126099
Bovines	2020	0.130422
Sheep & Goats	1961	0.150726
Sheep & Goats	1962	0.153871
Sheep & Goats	1963	0.155638
Sheep & Goats	1964	0.155464
Sheep & Goats	1965	0.154236
Sheep & Goats	1966	0.160217
Sheep & Goats	1967	0.160175
Sheep & Goats	1968	0.162763
Sheep & Goats	1969	0.164656
Sheep & Goats	1970	0.161413
Sheep & Goats	1971	0.167407
Sheep & Goats	1972	0.16752
Sheep & Goats	1973	0.161339
Sheep & Goats	1974	0.152572
Sheep & Goats	1975	0.164467
Sheep & Goats	1976	0.157198
Sheep & Goats	1977	0.156489
Sheep & Goats	1978	0.160584
Sheep & Goats	1979	0.158271
Sheep & Goats	1980	0.166697
Sheep & Goats	1981	0.171859
Sheep & Goats	1982	0.178038
Sheep & Goats	1983	0.181503
Sheep & Goats	1984	0.182664
Sheep & Goats	1985	0.186613
Sheep & Goats	1986	0.190765
Sheep & Goats	1987	0.2003
Sheep & Goats	1988	0.204184
Sheep & Goats	1989	0.215231
Sheep & Goats	1990	0.222161
Sheep & Goats	1991	0.223911
Sheep & Goats	1992	0.221763
Sheep & Goats	1993	0.227896
Sheep & Goats	1994	0.232336
Sheep & Goats	1995	0.244141
Sheep & Goats	1996	0.238039
Sheep & Goats	1997	0.249489
Sheep & Goats	1998	0.255729
Sheep & Goats	1999	0.266507
Sheep & Goats	2000	0.277634
Sheep & Goats	2001	0.265121
Sheep & Goats	2002	0.272043
Sheep & Goats	2003	0.283305
Sheep & Goats	2004	0.296475
Sheep & Goats	2005	0.309054
Sheep & Goats	2006	0.31406
Sheep & Goats	2007	0.31643
Sheep & Goats	2008	0.309729
Sheep & Goats	2009	0.311113
Sheep & Goats	2010	0.312899
Sheep & Goats	2011	0.308381
Sheep & Goats	2012	0.312702
Sheep & Goats	2013	0.322599
Sheep & Goats	2014	0.324603
Sheep & Goats	2015	0.34847
Sheep & Goats	2016	0.361027
Sheep & Goats	2017	0.358949
Sheep & Goats	2018	0.349282
Sheep & Goats	2019	0.343356
Sheep & Goats	2020	0.364051
Pigs	1961	0.187422
Pigs	1962	0.202847
Pigs	1963	0.231068
Pigs	1964	0.244476
Pigs	1965	0.259843
Pigs	1966	0.270302
Pigs	1967	0.281094
Pigs	1968	0.282889
Pigs	1969	0.277452
Pigs	1970	0.286714
Pigs	1971	0.320037
Pigs	1972	0.330523
Pigs	1973	0.324652
Pigs	1974	0.330421
Pigs	1975	0.323016
Pigs	1976	0.326039
Pigs	1977	0.337449
Pigs	1978	0.341167
Pigs	1979	0.37851
Pigs	1980	0.398024
Pigs	1981	0.39285
Pigs	1982	0.389244
Pigs	1983	0.405185
Pigs	1984	0.415484
Pigs	1985	0.431081
Pigs	1986	0.441603
Pigs	1987	0.45013
Pigs	1988	0.465624
Pigs	1989	0.473006
Pigs	1990	0.481586
Pigs	1991	0.484499
Pigs	1992	0.50355
Pigs	1993	0.507199
Pigs	1994	0.518894
Pigs	1995	0.500099
Pigs	1996	0.532995
Pigs	1997	0.513884
Pigs	1998	0.544335
Pigs	1999	0.557406
Pigs	2000	0.587387
Pigs	2001	0.584215
Pigs	2002	0.599182
Pigs	2003	0.626567
Pigs	2004	0.626693
Pigs	2005	0.625332
Pigs	2006	0.648022
Pigs	2007	0.697559
Pigs	2008	0.714007
Pigs	2009	0.723366
Pigs	2010	0.76345
Pigs	2011	0.762485
Pigs	2012	0.793608
Pigs	2013	0.812423
Pigs	2014	0.795022
Pigs	2015	0.795985
Pigs	2016	0.796047
Pigs	2017	0.807131
Pigs	2018	0.83241
Pigs	2019	0.714298
Pigs	2020	0.737829
Poultry	1961	5.05307
Poultry	1962	5.20879
Poultry	1963	5.42403
Poultry	1964	5.63572
Poultry	1965	6.13473
Poultry	1966	6.08125
Poultry	1967	6.79481
Poultry	1968	6.96449
Poultry	1969	7.41663
Poultry	1970	7.95773
Poultry	1971	8.19927
Poultry	1972	8.67862
Poultry	1973	8.91333
Poultry	1974	9.19709
Poultry	1975	9.12915
Poultry	1976	9.7131
Poultry	1977	10.2449
Poultry	1978	10.9556
Poultry	1979	11.8636
Poultry	1980	12.4034
Poultry	1981	12.7329
Poultry	1982	13.2724
Poultry	1983	13.5765
Poultry	1984	13.6669
Poultry	1985	14.4042
Poultry	1986	15.2013
Poultry	1987	16.4931
Poultry	1988	17.2782
Poultry	1989	17.6644
Poultry	1990	18.991
Poultry	1991	19.9368
Poultry	1992	21.1134
Poultry	1993	22.4212
Poultry	1994	23.6604
Poultry	1995	25.5646
Poultry	1996	25.533
Poultry	1997	26.8938
Poultry	1998	27.2979
Poultry	1999	29.0572
Poultry	2000	30.358
Poultry	2001	31.0735
Poultry	2002	31.8417
Poultry	2003	32.4366
Poultry	2004	33.0812
Poultry	2005	34.4759
Poultry	2006	35.0301
Poultry	2007	36.9188
Poultry	2008	38.5249
Poultry	2009	39.1463
Poultry	2010	39.5556
Poultry	2011	40.5335
Poultry	2012	41.793
Poultry	2013	42.2415
Poultry	2014	43.5209
Poultry	2015	45.1509
Poultry	2016	46.0348
Poultry	2017	48.7777
Poultry	2018	49.2656
Poultry	2019	50.136
Poultry	2020	49.7545
Bovines	2030	0.132249
Sheep & Goats	2030	0.396578
Pigs	2030	0.789718
Poultry	2030	55.4773

## Sheet: fig4_animals_countries
Country	Year	Total_Animal_Lives_Affected	Group
Argentina	1961	0.0387885	Group 3
Argentina	1962	0.0431375	Group 3
Argentina	1963	0.0491503	Group 3
Argentina	1964	0.062868	Group 3
Argentina	1965	0.094405	Group 3
Argentina	1966	0.0864198	Group 3
Argentina	1967	0.0912001	Group 3
Argentina	1968	0.0995982	Group 3
Argentina	1969	0.104455	Group 3
Argentina	1970	0.130312	Group 3
Argentina	1971	0.145716	Group 3
Argentina	1972	0.138738	Group 3
Argentina	1973	0.138939	Group 3
Argentina	1974	0.198563	Group 3
Argentina	1975	0.193199	Group 3
Argentina	1976	0.182853	Group 3
Argentina	1977	0.176442	Group 3
Argentina	1978	0.187306	Group 3
Argentina	1979	0.211135	Group 3
Argentina	1980	0.190207	Group 3
Argentina	1981	0.195294	Group 3
Argentina	1982	0.172087	Group 3
Argentina	1983	0.188039	Group 3
Argentina	1984	0.197554	Group 3
Argentina	1985	0.214685	Group 3
Argentina	1986	0.247275	Group 3
Argentina	1987	0.269189	Group 3
Argentina	1988	0.22389	Group 3
Argentina	1989	0.19517	Group 3
Argentina	1990	0.20442	Group 3
Argentina	1991	0.229306	Group 3
Argentina	1992	0.328783	Group 3
Argentina	1993	0.363459	Group 3
Argentina	1994	0.376805	Group 3
Argentina	1995	0.379598	Group 3
Argentina	1996	0.371409	Group 3
Argentina	1997	0.394879	Group 3
Argentina	1998	0.451114	Group 3
Argentina	1999	0.460954	Group 3
Argentina	2000	0.460149	Group 3
Argentina	2001	0.450751	Group 3
Argentina	2002	0.328271	Group 3
Argentina	2003	0.343087	Group 3
Argentina	2004	0.336624	Group 3
Argentina	2005	0.376555	Group 3
Argentina	2006	0.429711	Group 3
Argentina	2007	0.456547	Group 3
Argentina	2008	0.492535	Group 3
Argentina	2009	0.522115	Group 3
Argentina	2010	0.549188	Group 3
Argentina	2011	0.612405	Group 3
Argentina	2012	0.635453	Group 3
Argentina	2013	0.622853	Group 3
Argentina	2014	0.640666	Group 3
Argentina	2015	0.683378	Group 3
Argentina	2016	0.672628	Group 3
Argentina	2017	0.684995	Group 3
Argentina	2018	0.688582	Group 3
Argentina	2019	0.704468	Group 3
Argentina	2020	0.721635	Group 3
Australia	1961	0.0593779	Group 1
Australia	1962	0.0592991	Group 1
Australia	1963	0.0596752	Group 1
Australia	1964	0.0657288	Group 1
Australia	1965	0.0751876	Group 1
Australia	1966	0.0795892	Group 1
Australia	1967	0.0933516	Group 1
Australia	1968	0.104395	Group 1
Australia	1969	0.104697	Group 1
Australia	1970	0.114617	Group 1
Australia	1971	0.137607	Group 1
Australia	1972	0.148447	Group 1
Australia	1973	0.144497	Group 1
Australia	1974	0.164345	Group 1
Australia	1975	0.16071	Group 1
Australia	1976	0.169614	Group 1
Australia	1977	0.17862	Group 1
Australia	1978	0.199407	Group 1
Australia	1979	0.210712	Group 1
Australia	1980	0.248063	Group 1
Australia	1981	0.245315	Group 1
Australia	1982	0.231781	Group 1
Australia	1983	0.255419	Group 1
Australia	1984	0.245417	Group 1
Australia	1985	0.275372	Group 1
Australia	1986	0.287188	Group 1
Australia	1987	0.299762	Group 1
Australia	1988	0.303298	Group 1
Australia	1989	0.298753	Group 1
Australia	1990	0.311811	Group 1
Australia	1991	0.309077	Group 1
Australia	1992	0.316853	Group 1
Australia	1993	0.324628	Group 1
Australia	1994	0.345428	Group 1
Australia	1995	0.345037	Group 1
Australia	1996	0.348851	Group 1
Australia	1997	0.372307	Group 1
Australia	1998	0.386415	Group 1
Australia	1999	0.373704	Group 1
Australia	2000	0.409478	Group 1
Australia	2001	0.399667	Group 1
Australia	2002	0.417572	Group 1
Australia	2003	0.433968	Group 1
Australia	2004	0.429417	Group 1
Australia	2005	0.445269	Group 1
Australia	2006	0.446361	Group 1
Australia	2007	0.474152	Group 1
Australia	2008	0.471305	Group 1
Australia	2009	0.484065	Group 1
Australia	2010	0.524868	Group 1
Australia	2011	0.555486	Group 1
Australia	2012	0.568995	Group 1
Australia	2013	0.584808	Group 1
Australia	2014	0.595059	Group 1
Australia	2015	0.614976	Group 1
Australia	2016	0.646888	Group 1
Australia	2017	0.668775	Group 1
Australia	2018	0.656972	Group 1
Australia	2019	0.666058	Group 1
Australia	2020	0.670561	Group 1
Brazil	1961	0.138664	Group 3
Brazil	1962	0.1468	Group 3
Brazil	1963	0.174658	Group 3
Brazil	1964	0.184587	Group 3
Brazil	1965	0.232371	Group 3
Brazil	1966	0.249185	Group 3
Brazil	1967	0.279818	Group 3
Brazil	1968	0.300275	Group 3
Brazil	1969	0.313326	Group 3
Brazil	1970	0.354492	Group 3
Brazil	1971	0.356483	Group 3
Brazil	1972	0.407689	Group 3
Brazil	1973	0.485858	Group 3
Brazil	1974	0.509188	Group 3
Brazil	1975	0.508299	Group 3
Brazil	1976	0.557813	Group 3
Brazil	1977	0.631537	Group 3
Brazil	1978	0.763249	Group 3
Brazil	1979	0.95307	Group 3
Brazil	1980	1.12588	Group 3
Brazil	1981	1.03216	Group 3
Brazil	1982	1.1175	Group 3
Brazil	1983	1.11211	Group 3
Brazil	1984	0.938035	Group 3
Brazil	1985	1.04893	Group 3
Brazil	1986	1.19735	Group 3
Brazil	1987	1.34704	Group 3
Brazil	1988	1.31647	Group 3
Brazil	1989	1.37293	Group 3
Brazil	1990	1.57494	Group 3
Brazil	1991	1.76858	Group 3
Brazil	1992	1.9088	Group 3
Brazil	1993	2.0017	Group 3
Brazil	1994	2.22802	Group 3
Brazil	1995	2.73785	Group 3
Brazil	1996	2.63481	Group 3
Brazil	1997	2.65104	Group 3
Brazil	1998	2.55717	Group 3
Brazil	1999	2.77304	Group 3
Brazil	2000	2.81405	Group 3
Brazil	2001	2.82061	Group 3
Brazil	2002	2.9817	Group 3
Brazil	2003	2.95899	Group 3
Brazil	2004	3.09133	Group 3
Brazil	2005	3.0202	Group 3
Brazil	2006	3.08004	Group 3
Brazil	2007	3.37333	Group 3
Brazil	2008	3.66076	Group 3
Brazil	2009	3.69242	Group 3
Brazil	2010	3.41148	Group 3
Brazil	2011	3.6887	Group 3
Brazil	2012	3.64139	Group 3
Brazil	2013	3.84643	Group 3
Brazil	2014	3.94369	Group 3
Brazil	2015	4.1459	Group 3
Brazil	2016	4.17213	Group 3
Brazil	2017	4.24508	Group 3
Brazil	2018	4.27808	Group 3
Brazil	2019	4.32222	Group 3
Brazil	2020	4.46957	Group 3
Canada	1961	0.160907	Group 1
Canada	1962	0.155972	Group 1
Canada	1963	0.171612	Group 1
Canada	1964	0.184922	Group 1
Canada	1965	0.192077	Group 1
Canada	1966	0.211627	Group 1
Canada	1967	0.219079	Group 1
Canada	1968	0.219542	Group 1
Canada	1969	0.245137	Group 1
Canada	1970	0.270002	Group 1
Canada	1971	0.25195	Group 1
Canada	1972	0.268464	Group 1
Canada	1973	0.282639	Group 1
Canada	1974	0.274881	Group 1
Canada	1975	0.258413	Group 1
Canada	1976	0.298395	Group 1
Canada	1977	0.298403	Group 1
Canada	1978	0.313695	Group 1
Canada	1979	0.348795	Group 1
Canada	1980	0.340982	Group 1
Canada	1981	0.348177	Group 1
Canada	1982	0.346801	Group 1
Canada	1983	0.343561	Group 1
Canada	1984	0.364768	Group 1
Canada	1985	0.390894	Group 1
Canada	1986	0.416493	Group 1
Canada	1987	0.430905	Group 1
Canada	1988	0.442107	Group 1
Canada	1989	0.447461	Group 1
Canada	1990	0.470664	Group 1
Canada	1991	0.468721	Group 1
Canada	1992	0.474766	Group 1
Canada	1993	0.496544	Group 1
Canada	1994	0.546842	Group 1
Canada	1995	0.532524	Group 1
Canada	1996	0.549659	Group 1
Canada	1997	0.566904	Group 1
Canada	1998	0.594689	Group 1
Canada	1999	0.630961	Group 1
Canada	2000	0.652923	Group 1
Canada	2001	0.683067	Group 1
Canada	2002	0.6788	Group 1
Canada	2003	0.665718	Group 1
Canada	2004	0.671652	Group 1
Canada	2005	0.67629	Group 1
Canada	2006	0.674695	Group 1
Canada	2007	0.693751	Group 1
Canada	2008	0.692784	Group 1
Canada	2009	0.68784	Group 1
Canada	2010	0.676607	Group 1
Canada	2011	0.677931	Group 1
Canada	2012	0.691189	Group 1
Canada	2013	0.692384	Group 1
Canada	2014	0.709402	Group 1
Canada	2015	0.738916	Group 1
Canada	2016	0.750624	Group 1
Canada	2017	0.774544	Group 1
Canada	2018	0.803888	Group 1
Canada	2019	0.822876	Group 1
Canada	2020	0.810345	Group 1
China	1961	0.643411	Group 5
China	1962	0.677684	Group 5
China	1963	0.718611	Group 5
China	1964	0.760344	Group 5
China	1965	0.804237	Group 5
China	1966	0.835233	Group 5
China	1967	0.867379	Group 5
China	1968	0.889241	Group 5
China	1969	0.919495	Group 5
China	1970	0.938901	Group 5
China	1971	0.997327	Group 5
China	1972	1.06722	Group 5
China	1973	1.10694	Group 5
China	1974	1.16003	Group 5
China	1975	1.18541	Group 5
China	1976	1.2725	Group 5
China	1977	1.34937	Group 5
China	1978	1.41755	Group 5
China	1979	1.4836	Group 5
China	1980	1.55941	Group 5
China	1981	1.60753	Group 5
China	1982	1.68571	Group 5
China	1983	1.76165	Group 5
China	1984	1.81378	Group 5
China	1985	1.9044	Group 5
China	1986	2.12642	Group 5
China	1987	2.35439	Group 5
China	1988	2.73337	Group 5
China	1989	2.822	Group 5
China	1990	3.07116	Group 5
China	1991	3.52352	Group 5
China	1992	3.87242	Group 5
China	1993	4.79463	Group 5
China	1994	5.26166	Group 5
China	1995	6.23876	Group 5
China	1996	6.28456	Group 5
China	1997	7.33752	Group 5
China	1998	7.85677	Group 5
China	1999	8.97535	Group 5
China	2000	9.19908	Group 5
China	2001	8.94861	Group 5
China	2002	9.03684	Group 5
China	2003	9.54404	Group 5
China	2004	9.50845	Group 5
China	2005	10.1089	Group 5
China	2006	10.1672	Group 5
China	2007	10.9289	Group 5
China	2008	11.6921	Group 5
China	2009	12.0977	Group 5
China	2010	12.2366	Group 5
China	2011	12.4835	Group 5
China	2012	13.1856	Group 5
China	2013	13.3417	Group 5
China	2014	13.6674	Group 5
China	2015	13.8739	Group 5
China	2016	14.1924	Group 5
China	2017	14.7499	Group 5
China	2018	15.1631	Group 5
China	2019	14.5434	Group 5
China	2020	14.5459	Group 5
France	1961	0.356853	Group 4
France	1962	0.365831	Group 4
France	1963	0.389093	Group 4
France	1964	0.41199	Group 4
France	1965	0.431111	Group 4
France	1966	0.31644	Group 4
France	1967	0.330339	Group 4
France	1968	0.333581	Group 4
France	1969	0.405489	Group 4
France	1970	0.420084	Group 4
France	1971	0.429081	Group 4
France	1972	0.46492	Group 4
France	1973	0.478729	Group 4
France	1974	0.4861	Group 4
France	1975	0.494965	Group 4
France	1976	0.524103	Group 4
France	1977	0.528284	Group 4
France	1978	0.553607	Group 4
France	1979	0.561083	Group 4
France	1980	0.56302	Group 4
France	1981	0.615947	Group 4
France	1982	0.684203	Group 4
France	1983	0.623959	Group 4
France	1984	0.636791	Group 4
France	1985	0.664416	Group 4
France	1986	0.661009	Group 4
France	1987	0.729871	Group 4
France	1988	0.738241	Group 4
France	1989	0.75298	Group 4
France	1990	0.735151	Group 4
France	1991	0.554074	Group 4
France	1992	0.567188	Group 4
France	1993	0.530105	Group 4
France	1994	0.55701	Group 4
France	1995	0.559445	Group 4
France	1996	0.582494	Group 4
France	1997	0.58991	Group 4
France	1998	0.60878	Group 4
France	1999	0.629483	Group 4
France	2000	0.836185	Group 4
France	2001	0.886017	Group 4
France	2002	0.814661	Group 4
France	2003	0.798784	Group 4
France	2004	0.78051	Group 4
France	2005	0.703996	Group 4
France	2006	0.6675	Group 4
France	2007	0.707245	Group 4
France	2008	0.836848	Group 4
France	2009	0.836399	Group 4
France	2010	0.805765	Group 4
France	2011	0.838029	Group 4
France	2012	0.853398	Group 4
France	2013	0.814171	Group 4
France	2014	0.819468	Group 4
France	2015	0.848225	Group 4
France	2016	0.823715	Group 4
France	2017	0.793648	Group 4
France	2018	0.81273	Group 4
France	2019	0.771034	Group 4
France	2020	0.80018	Group 4
Germany	1961	0.32987	Group 4
Germany	1962	0.361759	Group 4
Germany	1963	0.341664	Group 4
Germany	1964	0.373293	Group 4
Germany	1965	0.397835	Group 4
Germany	1966	0.415928	Group 4
Germany	1967	0.450039	Group 4
Germany	1968	0.467855	Group 4
Germany	1969	0.489138	Group 4
Germany	1970	0.534923	Group 4
Germany	1971	0.572582	Group 4
Germany	1972	0.591003	Group 4
Germany	1973	0.612587	Group 4
Germany	1974	0.577223	Group 4
Germany	1975	0.632767	Group 4
Germany	1976	0.616768	Group 4
Germany	1977	0.637012	Group 4
Germany	1978	0.673358	Group 4
Germany	1979	0.675149	Group 4
Germany	1980	0.685206	Group 4
Germany	1981	0.670571	Group 4
Germany	1982	0.69566	Group 4
Germany	1983	0.64541	Group 4
Germany	1984	0.654531	Group 4
Germany	1985	0.645513	Group 4
Germany	1986	0.648236	Group 4
Germany	1987	0.669878	Group 4
Germany	1988	0.687784	Group 4
Germany	1989	0.664888	Group 4
Germany	1990	0.67904	Group 4
Germany	1991	0.649512	Group 4
Germany	1992	0.637756	Group 4
Germany	1993	0.589148	Group 4
Germany	1994	0.62921	Group 4
Germany	1995	0.596576	Group 4
Germany	1996	0.70723	Group 4
Germany	1997	0.680756	Group 4
Germany	1998	0.728144	Group 4
Germany	1999	0.666789	Group 4
Germany	2000	0.657529	Group 4
Germany	2001	0.709432	Group 4
Germany	2002	0.652669	Group 4
Germany	2003	0.678787	Group 4
Germany	2004	0.708535	Group 4
Germany	2005	0.721618	Group 4
Germany	2006	0.696567	Group 4
Germany	2007	0.765913	Group 4
Germany	2008	0.831933	Group 4
Germany	2009	0.834035	Group 4
Germany	2010	0.764542	Group 4
Germany	2011	0.772843	Group 4
Germany	2012	0.748228	Group 4
Germany	2013	0.756284	Group 4
Germany	2014	0.766431	Group 4
Germany	2015	0.776083	Group 4
Germany	2016	0.798415	Group 4
Germany	2017	0.826468	Group 4
Germany	2018	0.814908	Group 4
Germany	2019	0.797873	Group 4
Germany	2020	0.812154	Group 4
India	1961	0.116015	Group 2
India	1962	0.118781	Group 2
India	1963	0.120574	Group 2
India	1964	0.122482	Group 2
India	1965	0.124482	Group 2
India	1966	0.126246	Group 2
India	1967	0.128998	Group 2
India	1968	0.131463	Group 2
India	1969	0.133817	Group 2
India	1970	0.136398	Group 2
India	1971	0.139356	Group 2
India	1972	0.135733	Group 2
India	1973	0.138449	Group 2
India	1974	0.141208	Group 2
India	1975	0.144934	Group 2
India	1976	0.147835	Group 2
India	1977	0.149763	Group 2
India	1978	0.154477	Group 2
India	1979	0.164921	Group 2
India	1980	0.184886	Group 2
India	1981	0.19674	Group 2
India	1982	0.211295	Group 2
India	1983	0.224594	Group 2
India	1984	0.236304	Group 2
India	1985	0.250839	Group 2
India	1986	0.273644	Group 2
India	1987	0.390026	Group 2
India	1988	0.398698	Group 2
India	1989	0.435116	Group 2
India	1990	0.483314	Group 2
India	1991	0.626847	Group 2
India	1992	0.648566	Group 2
India	1993	0.725607	Group 2
India	1994	0.74774	Group 2
India	1995	0.759737	Group 2
India	1996	0.785906	Group 2
India	1997	0.786288	Group 2
India	1998	0.824252	Group 2
India	1999	0.868928	Group 2
India	2000	0.95339	Group 2
India	2001	1.00315	Group 2
India	2002	1.05649	Group 2
India	2003	1.13923	Group 2
India	2004	1.22429	Group 2
India	2005	1.31368	Group 2
India	2006	1.40963	Group 2
India	2007	1.55863	Group 2
India	2008	1.68162	Group 2
India	2009	1.82225	Group 2
India	2010	1.90827	Group 2
India	2011	1.9519	Group 2
India	2012	2.25742	Group 2
India	2013	2.10676	Group 2
India	2014	2.46857	Group 2
India	2015	2.49354	Group 2
India	2016	2.53315	Group 2
India	2017	2.61896	Group 2
India	2018	2.71755	Group 2
India	2019	2.82454	Group 2
India	2020	2.33821	Group 2
Indonesia	1961	0.0720483	Group 5
Indonesia	1962	0.0727923	Group 5
Indonesia	1963	0.0745528	Group 5
Indonesia	1964	0.0764235	Group 5
Indonesia	1965	0.0770133	Group 5
Indonesia	1966	0.0775826	Group 5
Indonesia	1967	0.0808001	Group 5
Indonesia	1968	0.075801	Group 5
Indonesia	1969	0.0778558	Group 5
Indonesia	1970	0.0786854	Group 5
Indonesia	1971	0.0937143	Group 5
Indonesia	1972	0.103767	Group 5
Indonesia	1973	0.106129	Group 5
Indonesia	1974	0.114889	Group 5
Indonesia	1975	0.122661	Group 5
Indonesia	1976	0.127597	Group 5
Indonesia	1977	0.134105	Group 5
Indonesia	1978	0.145849	Group 5
Indonesia	1979	0.183681	Group 5
Indonesia	1980	0.225864	Group 5
Indonesia	1981	0.241598	Group 5
Indonesia	1982	0.255573	Group 5
Indonesia	1983	0.339287	Group 5
Indonesia	1984	0.359069	Group 5
Indonesia	1985	0.40765	Group 5
Indonesia	1986	0.440018	Group 5
Indonesia	1987	0.488629	Group 5
Indonesia	1988	0.517983	Group 5
Indonesia	1989	0.563844	Group 5
Indonesia	1990	0.649185	Group 5
Indonesia	1991	0.742793	Group 5
Indonesia	1992	0.822235	Group 5
Indonesia	1993	0.888934	Group 5
Indonesia	1994	1.04205	Group 5
Indonesia	1995	1.10756	Group 5
Indonesia	1996	1.19928	Group 5
Indonesia	1997	1.13989	Group 5
Indonesia	1998	0.787311	Group 5
Indonesia	1999	0.788199	Group 5
Indonesia	2000	1.03966	Group 5
Indonesia	2001	1.165	Group 5
Indonesia	2002	1.39114	Group 5
Indonesia	2003	1.43438	Group 5
Indonesia	2004	1.53002	Group 5
Indonesia	2005	1.45179	Group 5
Indonesia	2006	1.62339	Group 5
Indonesia	2007	1.734	Group 5
Indonesia	2008	1.95813	Group 5
Indonesia	2009	1.9598	Group 5
Indonesia	2010	2.01005	Group 5
Indonesia	2011	2.14132	Group 5
Indonesia	2012	2.154	Group 5
Indonesia	2013	2.31453	Group 5
Indonesia	2014	2.35605	Group 5
Indonesia	2015	2.58319	Group 5
Indonesia	2016	2.82384	Group 5
Indonesia	2017	4.60385	Group 5
Indonesia	2018	4.33274	Group 5
Indonesia	2019	5.00815	Group 5
Indonesia	2020	4.78655	Group 5
Italy	1961	0.221034	Group 4
Italy	1962	0.25851	Group 4
Italy	1963	0.300353	Group 4
Italy	1964	0.357006	Group 4
Italy	1965	0.423384	Group 4
Italy	1966	0.435872	Group 4
Italy	1967	0.423798	Group 4
Italy	1968	0.424354	Group 4
Italy	1969	0.433392	Group 4
Italy	1970	0.455235	Group 4
Italy	1971	0.447244	Group 4
Italy	1972	0.479488	Group 4
Italy	1973	0.531262	Group 4
Italy	1974	0.548662	Group 4
Italy	1975	0.531257	Group 4
Italy	1976	0.52815	Group 4
Italy	1977	0.533453	Group 4
Italy	1978	0.558973	Group 4
Italy	1979	0.569976	Group 4
Italy	1980	0.583375	Group 4
Italy	1981	0.577415	Group 4
Italy	1982	0.578083	Group 4
Italy	1983	0.569667	Group 4
Italy	1984	0.551036	Group 4
Italy	1985	0.54109	Group 4
Italy	1986	0.540951	Group 4
Italy	1987	0.56568	Group 4
Italy	1988	0.574941	Group 4
Italy	1989	0.594526	Group 4
Italy	1990	0.592027	Group 4
Italy	1991	0.588258	Group 4
Italy	1992	0.598582	Group 4
Italy	1993	0.595657	Group 4
Italy	1994	0.571072	Group 4
Italy	1995	0.539976	Group 4
Italy	1996	0.549856	Group 4
Italy	1997	0.526811	Group 4
Italy	1998	0.513574	Group 4
Italy	1999	0.5306	Group 4
Italy	2000	0.552623	Group 4
Italy	2001	0.532313	Group 4
Italy	2002	0.486474	Group 4
Italy	2003	0.433467	Group 4
Italy	2004	0.445643	Group 4
Italy	2005	0.427874	Group 4
Italy	2006	0.381043	Group 4
Italy	2007	0.460786	Group 4
Italy	2008	0.488051	Group 4
Italy	2009	0.503916	Group 4
Italy	2010	0.500448	Group 4
Italy	2011	0.515761	Group 4
Italy	2012	0.534638	Group 4
Italy	2013	0.521392	Group 4
Italy	2014	0.527678	Group 4
Italy	2015	0.54943	Group 4
Italy	2016	0.5471	Group 4
Italy	2017	0.549751	Group 4
Italy	2018	0.538662	Group 4
Italy	2019	0.566236	Group 4
Italy	2020	0.53549	Group 4
Japan	1961	0.105716	Group 5
Japan	1962	0.123575	Group 5
Japan	1963	0.143007	Group 5
Japan	1964	0.144155	Group 5
Japan	1965	0.163801	Group 5
Japan	1966	0.193758	Group 5
Japan	1967	0.231039	Group 5
Japan	1968	0.262487	Group 5
Japan	1969	0.3147	Group 5
Japan	1970	0.368262	Group 5
Japan	1971	0.415643	Group 5
Japan	1972	0.470697	Group 5
Japan	1973	0.514882	Group 5
Japan	1974	0.539461	Group 5
Japan	1975	0.528481	Group 5
Japan	1976	0.580211	Group 5
Japan	1977	0.646841	Group 5
Japan	1978	0.710245	Group 5
Japan	1979	0.749793	Group 5
Japan	1980	0.765012	Group 5
Japan	1981	0.784699	Group 5
Japan	1982	0.815749	Group 5
Japan	1983	0.877507	Group 5
Japan	1984	0.88538	Group 5
Japan	1985	0.807813	Group 5
Japan	1986	0.862188	Group 5
Japan	1987	0.894854	Group 5
Japan	1988	0.943454	Group 5
Japan	1989	0.932538	Group 5
Japan	1990	0.915495	Group 5
Japan	1991	0.921202	Group 5
Japan	1992	0.953163	Group 5
Japan	1993	0.949213	Group 5
Japan	1994	0.958565	Group 5
Japan	1995	1.0391	Group 5
Japan	1996	1.03551	Group 5
Japan	1997	0.997695	Group 5
Japan	1998	0.993157	Group 5
Japan	1999	1.04304	Group 5
Japan	2000	1.08056	Group 5
Japan	2001	1.08567	Group 5
Japan	2002	1.12762	Group 5
Japan	2003	1.10108	Group 5
Japan	2004	1.01556	Group 5
Japan	2005	1.18096	Group 5
Japan	2006	1.21148	Group 5
Japan	2007	1.20811	Group 5
Japan	2008	1.21911	Group 5
Japan	2009	1.17973	Group 5
Japan	2010	1.14421	Group 5
Japan	2011	1.18186	Group 5
Japan	2012	1.19469	Group 5
Japan	2013	1.17599	Group 5
Japan	2014	1.20753	Group 5
Japan	2015	1.22795	Group 5
Japan	2016	1.25485	Group 5
Japan	2017	1.30491	Group 5
Japan	2018	1.33549	Group 5
Japan	2019	1.34359	Group 5
Japan	2020	1.31816	Group 5
Mexico	1961	0.104132	Group 3
Mexico	1962	0.114868	Group 3
Mexico	1963	0.119826	Group 3
Mexico	1964	0.126101	Group 3
Mexico	1965	0.136513	Group 3
Mexico	1966	0.141698	Group 3
Mexico	1967	0.146579	Group 3
Mexico	1968	0.151604	Group 3
Mexico	1969	0.157426	Group 3
Mexico	1970	0.16809	Group 3
Mexico	1971	0.178812	Group 3
Mexico	1972	0.190042	Group 3
Mexico	1973	0.204575	Group 3
Mexico	1974	0.220417	Group 3
Mexico	1975	0.233587	Group 3
Mexico	1976	0.24925	Group 3
Mexico	1977	0.265371	Group 3
Mexico	1978	0.28645	Group 3
Mexico	1979	0.308253	Group 3
Mexico	1980	0.331878	Group 3
Mexico	1981	0.361998	Group 3
Mexico	1982	0.375649	Group 3
Mexico	1983	0.381107	Group 3
Mexico	1984	0.356284	Group 3
Mexico	1985	0.405787	Group 3
Mexico	1986	0.522074	Group 3
Mexico	1987	0.405755	Group 3
Mexico	1988	0.456524	Group 3
Mexico	1989	0.424408	Group 3
Mexico	1990	0.555559	Group 3
Mexico	1991	0.619176	Group 3
Mexico	1992	0.701609	Group 3
Mexico	1993	0.821207	Group 3
Mexico	1994	0.809421	Group 3
Mexico	1995	0.946053	Group 3
Mexico	1996	1.02056	Group 3
Mexico	1997	0.99646	Group 3
Mexico	1998	1.15813	Group 3
Mexico	1999	1.24606	Group 3
Mexico	2000	1.32874	Group 3
Mexico	2001	1.39362	Group 3
Mexico	2002	1.48362	Group 3
Mexico	2003	1.52937	Group 3
Mexico	2004	1.60163	Group 3
Mexico	2005	1.74872	Group 3
Mexico	2006	1.80819	Group 3
Mexico	2007	1.8413	Group 3
Mexico	2008	1.90083	Group 3
Mexico	2009	1.93639	Group 3
Mexico	2010	1.92917	Group 3
Mexico	2011	1.98467	Group 3
Mexico	2012	2.01529	Group 3
Mexico	2013	2.04917	Group 3
Mexico	2014	2.07685	Group 3
Mexico	2015	2.12989	Group 3
Mexico	2016	2.17217	Group 3
Mexico	2017	2.23445	Group 3
Mexico	2018	2.3164	Group 3
Mexico	2019	2.48943	Group 3
Mexico	2020	2.45785	Group 3
South Korea	1961	0.0175437	Group 5
South Korea	1962	0.0164174	Group 5
South Korea	1963	0.0180178	Group 5
South Korea	1964	0.0208032	Group 5
South Korea	1965	0.0208139	Group 5
South Korea	1966	0.0207814	Group 5
South Korea	1967	0.0259619	Group 5
South Korea	1968	0.0351992	Group 5
South Korea	1969	0.0441066	Group 5
South Korea	1970	0.0469914	Group 5
South Korea	1971	0.0517685	Group 5
South Korea	1972	0.0568878	Group 5
South Korea	1973	0.0547087	Group 5
South Korea	1974	0.0562929	Group 5
South Korea	1975	0.0589318	Group 5
South Korea	1976	0.0644232	Group 5
South Korea	1977	0.0771663	Group 5
South Korea	1978	0.0863992	Group 5
South Korea	1979	0.0957854	Group 5
South Korea	1980	0.0939609	Group 5
South Korea	1981	0.0961457	Group 5
South Korea	1982	0.104534	Group 5
South Korea	1983	0.118449	Group 5
South Korea	1984	0.126448	Group 5
South Korea	1985	0.152903	Group 5
South Korea	1986	0.189876	Group 5
South Korea	1987	0.200466	Group 5
South Korea	1988	0.210206	Group 5
South Korea	1989	0.218966	Group 5
South Korea	1990	0.266999	Group 5
South Korea	1991	0.32347	Group 5
South Korea	1992	0.334476	Group 5
South Korea	1993	0.348436	Group 5
South Korea	1994	0.372331	Group 5
South Korea	1995	0.393762	Group 5
South Korea	1996	0.420384	Group 5
South Korea	1997	0.412091	Group 5
South Korea	1998	0.347245	Group 5
South Korea	1999	0.435498	Group 5
South Korea	2000	0.47334	Group 5
South Korea	2001	0.531868	Group 5
South Korea	2002	0.594601	Group 5
South Korea	2003	0.568461	Group 5
South Korea	2004	0.552387	Group 5
South Korea	2005	0.648683	Group 5
South Korea	2006	0.68987	Group 5
South Korea	2007	0.711628	Group 5
South Korea	2008	0.698842	Group 5
South Korea	2009	0.753603	Group 5
South Korea	2010	0.793951	Group 5
South Korea	2011	0.842039	Group 5
South Korea	2012	0.867035	Group 5
South Korea	2013	0.868455	Group 5
South Korea	2014	0.976634	Group 5
South Korea	2015	1.04982	Group 5
South Korea	2016	1.07919	Group 5
South Korea	2017	1.05477	Group 5
South Korea	2018	1.08199	Group 5
South Korea	2019	1.12228	Group 5
South Korea	2020	1.14175	Group 5
Russia	1961	0.377192	Group 2
Russia	1962	0.385979	Group 2
Russia	1963	0.382328	Group 2
Russia	1964	0.30047	Group 2
Russia	1965	0.339609	Group 2
Russia	1966	0.35762	Group 2
Russia	1967	0.372263	Group 2
Russia	1968	0.388461	Group 2
Russia	1969	0.403894	Group 2
Russia	1970	0.499351	Group 2
Russia	1971	0.555232	Group 2
Russia	1972	0.561963	Group 2
Russia	1973	0.581724	Group 2
Russia	1974	0.646912	Group 2
Russia	1975	0.683123	Group 2
Russia	1976	0.633726	Group 2
Russia	1977	0.767294	Group 2
Russia	1978	0.825917	Group 2
Russia	1979	0.914156	Group 2
Russia	1980	0.964371	Group 2
Russia	1981	1.04549	Group 2
Russia	1982	1.11702	Group 2
Russia	1983	1.16342	Group 2
Russia	1984	1.16449	Group 2
Russia	1985	1.22534	Group 2
Russia	1986	1.30699	Group 2
Russia	1987	1.36043	Group 2
Russia	1988	1.40527	Group 2
Russia	1989	1.41594	Group 2
Russia	1990	1.4551	Group 2
Russia	1991	1.33395	Group 2
Russia	1992	1.34845	Group 2
Russia	1993	1.3198	Group 2
Russia	1994	1.34386	Group 2
Russia	1995	1.35629	Group 2
Russia	1996	1.10029	Group 2
Russia	1997	1.2421	Group 2
Russia	1998	1.09901	Group 2
Russia	1999	0.795155	Group 2
Russia	2000	1.046	Group 2
Russia	2001	1.5171	Group 2
Russia	2002	1.55976	Group 2
Russia	2003	1.50574	Group 2
Russia	2004	1.4908	Group 2
Russia	2005	1.74334	Group 2
Russia	2006	1.81433	Group 2
Russia	2007	2.00047	Group 2
Russia	2008	2.03122	Group 2
Russia	2009	2.0875	Group 2
Russia	2010	2.03212	Group 2
Russia	2011	2.09016	Group 2
Russia	2012	2.37452	Group 2
Russia	2013	2.43369	Group 2
Russia	2014	2.51513	Group 2
Russia	2015	2.52202	Group 2
Russia	2016	2.57433	Group 2
Russia	2017	2.6791	Group 2
Russia	2018	2.61127	Group 2
Russia	2019	2.57482	Group 2
Russia	2020	2.48753	Group 2
Saudi Arabia	1961	0.00420273	Group 1
Saudi Arabia	1962	0.00427272	Group 1
Saudi Arabia	1963	0.00362961	Group 1
Saudi Arabia	1964	0.00613341	Group 1
Saudi Arabia	1965	0.00571216	Group 1
Saudi Arabia	1966	0.0073311	Group 1
Saudi Arabia	1967	0.00889242	Group 1
Saudi Arabia	1968	0.0114072	Group 1
Saudi Arabia	1969	0.0128611	Group 1
Saudi Arabia	1970	0.0134209	Group 1
Saudi Arabia	1971	0.0142597	Group 1
Saudi Arabia	1972	0.0167486	Group 1
Saudi Arabia	1973	0.0186551	Group 1
Saudi Arabia	1974	0.0271672	Group 1
Saudi Arabia	1975	0.0455845	Group 1
Saudi Arabia	1976	0.0779034	Group 1
Saudi Arabia	1977	0.104239	Group 1
Saudi Arabia	1978	0.115529	Group 1
Saudi Arabia	1979	0.140415	Group 1
Saudi Arabia	1980	0.189041	Group 1
Saudi Arabia	1981	0.197039	Group 1
Saudi Arabia	1982	0.250692	Group 1
Saudi Arabia	1983	0.29837	Group 1
Saudi Arabia	1984	0.262246	Group 1
Saudi Arabia	1985	0.292836	Group 1
Saudi Arabia	1986	0.361876	Group 1
Saudi Arabia	1987	0.38845	Group 1
Saudi Arabia	1988	0.403108	Group 1
Saudi Arabia	1989	0.37521	Group 1
Saudi Arabia	1990	0.406122	Group 1
Saudi Arabia	1991	0.434928	Group 1
Saudi Arabia	1992	0.41059	Group 1
Saudi Arabia	1993	0.389823	Group 1
Saudi Arabia	1994	0.380781	Group 1
Saudi Arabia	1995	0.465173	Group 1
Saudi Arabia	1996	0.459697	Group 1
Saudi Arabia	1997	0.534122	Group 1
Saudi Arabia	1998	0.578868	Group 1
Saudi Arabia	1999	0.634031	Group 1
Saudi Arabia	2000	0.661159	Group 1
Saudi Arabia	2001	0.682819	Group 1
Saudi Arabia	2002	0.657391	Group 1
Saudi Arabia	2003	0.682626	Group 1
Saudi Arabia	2004	0.666443	Group 1
Saudi Arabia	2005	0.777955	Group 1
Saudi Arabia	2006	0.763716	Group 1
Saudi Arabia	2007	0.796544	Group 1
Saudi Arabia	2008	0.823847	Group 1
Saudi Arabia	2009	0.865528	Group 1
Saudi Arabia	2010	0.996654	Group 1
Saudi Arabia	2011	0.938111	Group 1
Saudi Arabia	2012	0.926983	Group 1
Saudi Arabia	2013	1.09063	Group 1
Saudi Arabia	2014	1.07727	Group 1
Saudi Arabia	2015	1.07261	Group 1
Saudi Arabia	2016	1.03697	Group 1
Saudi Arabia	2017	0.888149	Group 1
Saudi Arabia	2018	0.823263	Group 1
Saudi Arabia	2019	0.989809	Group 1
Saudi Arabia	2020	0.968457	Group 1
South Africa	1961	0.0324218	Group 2
South Africa	1962	0.0369946	Group 2
South Africa	1963	0.039905	Group 2
South Africa	1964	0.0452864	Group 2
South Africa	1965	0.050647	Group 2
South Africa	1966	0.0580617	Group 2
South Africa	1967	0.065984	Group 2
South Africa	1968	0.0744137	Group 2
South Africa	1969	0.0821405	Group 2
South Africa	1970	0.0861979	Group 2
South Africa	1971	0.089414	Group 2
South Africa	1972	0.101173	Group 2
South Africa	1973	0.11809	Group 2
South Africa	1974	0.132152	Group 2
South Africa	1975	0.1366	Group 2
South Africa	1976	0.153006	Group 2
South Africa	1977	0.148044	Group 2
South Africa	1978	0.152663	Group 2
South Africa	1979	0.157304	Group 2
South Africa	1980	0.175595	Group 2
South Africa	1981	0.187173	Group 2
South Africa	1982	0.202361	Group 2
South Africa	1983	0.22275	Group 2
South Africa	1984	0.236322	Group 2
South Africa	1985	0.25266	Group 2
South Africa	1986	0.266383	Group 2
South Africa	1987	0.286995	Group 2
South Africa	1988	0.299756	Group 2
South Africa	1989	0.305929	Group 2
South Africa	1990	0.408905	Group 2
South Africa	1991	0.380446	Group 2
South Africa	1992	0.384901	Group 2
South Africa	1993	0.39225	Group 2
South Africa	1994	0.443362	Group 2
South Africa	1995	0.492209	Group 2
South Africa	1996	0.494674	Group 2
South Africa	1997	0.539285	Group 2
South Africa	1998	0.513211	Group 2
South Africa	1999	0.559881	Group 2
South Africa	2000	0.580214	Group 2
South Africa	2001	0.615473	Group 2
South Africa	2002	0.661377	Group 2
South Africa	2003	0.672419	Group 2
South Africa	2004	0.6753	Group 2
South Africa	2005	0.728539	Group 2
South Africa	2006	0.785783	Group 2
South Africa	2007	0.896877	Group 2
South Africa	2008	1.01676	Group 2
South Africa	2009	1.09603	Group 2
South Africa	2010	1.18827	Group 2
South Africa	2011	1.23922	Group 2
South Africa	2012	1.26311	Group 2
South Africa	2013	1.11204	Group 2
South Africa	2014	1.12112	Group 2
South Africa	2015	1.15656	Group 2
South Africa	2016	1.17089	Group 2
South Africa	2017	1.15818	Group 2
South Africa	2018	1.191	Group 2
South Africa	2019	1.22409	Group 2
South Africa	2020	1.04076	Group 2
Türkiye	1961	0.0687981	Group 2
Türkiye	1962	0.0685874	Group 2
Türkiye	1963	0.0692302	Group 2
Türkiye	1964	0.0699222	Group 2
Türkiye	1965	0.0734158	Group 2
Türkiye	1966	0.0751925	Group 2
Türkiye	1967	0.0787663	Group 2
Türkiye	1968	0.085588	Group 2
Türkiye	1969	0.0945606	Group 2
Türkiye	1970	0.102551	Group 2
Türkiye	1971	0.110134	Group 2
Türkiye	1972	0.122423	Group 2
Türkiye	1973	0.130351	Group 2
Türkiye	1974	0.147307	Group 2
Türkiye	1975	0.170575	Group 2
Türkiye	1976	0.180236	Group 2
Türkiye	1977	0.17324	Group 2
Türkiye	1978	0.191513	Group 2
Türkiye	1979	0.191321	Group 2
Türkiye	1980	0.221052	Group 2
Türkiye	1981	0.251004	Group 2
Türkiye	1982	0.256687	Group 2
Türkiye	1983	0.218827	Group 2
Türkiye	1984	0.248347	Group 2
Türkiye	1985	0.248763	Group 2
Türkiye	1986	0.274956	Group 2
Türkiye	1987	0.303721	Group 2
Türkiye	1988	0.32839	Group 2
Türkiye	1989	0.337183	Group 2
Türkiye	1990	0.357643	Group 2
Türkiye	1991	0.357811	Group 2
Türkiye	1992	0.378097	Group 2
Türkiye	1993	0.392804	Group 2
Türkiye	1994	0.379186	Group 2
Türkiye	1995	0.390137	Group 2
Türkiye	1996	0.275848	Group 2
Türkiye	1997	0.32693	Group 2
Türkiye	1998	0.329567	Group 2
Türkiye	1999	0.388489	Group 2
Türkiye	2000	0.426954	Group 2
Türkiye	2001	0.373521	Group 2
Türkiye	2002	0.410177	Group 2
Türkiye	2003	0.5029	Group 2
Türkiye	2004	0.501367	Group 2
Türkiye	2005	0.515686	Group 2
Türkiye	2006	0.489098	Group 2
Türkiye	2007	0.583698	Group 2
Türkiye	2008	0.577997	Group 2
Türkiye	2009	0.661553	Group 2
Türkiye	2010	0.789268	Group 2
Türkiye	2011	0.850719	Group 2
Türkiye	2012	0.891233	Group 2
Türkiye	2013	0.871295	Group 2
Türkiye	2014	0.905841	Group 2
Türkiye	2015	0.959502	Group 2
Türkiye	2016	0.95129	Group 2
Türkiye	2017	1.02343	Group 2
Türkiye	2018	0.990783	Group 2
Türkiye	2019	0.957004	Group 2
Türkiye	2020	0.929001	Group 2
UK	1961	0.254111	Group 4
UK	1962	0.26457	Group 4
UK	1963	0.260381	Group 4
UK	1964	0.281348	Group 4
UK	1965	0.298512	Group 4
UK	1966	0.315779	Group 4
UK	1967	0.341201	Group 4
UK	1968	0.377127	Group 4
UK	1969	0.386429	Group 4
UK	1970	0.399796	Group 4
UK	1971	0.409602	Group 4
UK	1972	0.454428	Group 4
UK	1973	0.449885	Group 4
UK	1974	0.437484	Group 4
UK	1975	0.420166	Group 4
UK	1976	0.430903	Group 4
UK	1977	0.454531	Group 4
UK	1978	0.462851	Group 4
UK	1979	0.491586	Group 4
UK	1980	0.49092	Group 4
UK	1981	0.489397	Group 4
UK	1982	0.525442	Group 4
UK	1983	0.524809	Group 4
UK	1984	0.544857	Group 4
UK	1985	0.56961	Group 4
UK	1986	0.602838	Group 4
UK	1987	0.621244	Group 4
UK	1988	0.648346	Group 4
UK	1989	0.602315	Group 4
UK	1990	0.659896	Group 4
UK	1991	0.669382	Group 4
UK	1992	0.801218	Group 4
UK	1993	0.807982	Group 4
UK	1994	0.854729	Group 4
UK	1995	0.865175	Group 4
UK	1996	0.903534	Group 4
UK	1997	0.882173	Group 4
UK	1998	0.966633	Group 4
UK	1999	0.963921	Group 4
UK	2000	0.980349	Group 4
UK	2001	0.997591	Group 4
UK	2002	0.99997	Group 4
UK	2003	1.03504	Group 4
UK	2004	1.06559	Group 4
UK	2005	1.08739	Group 4
UK	2006	1.09739	Group 4
UK	2007	1.06001	Group 4
UK	2008	1.03196	Group 4
UK	2009	1.07134	Group 4
UK	2010	1.06255	Group 4
UK	2011	1.08379	Group 4
UK	2012	1.10797	Group 4
UK	2013	1.10685	Group 4
UK	2014	1.07232	Group 4
UK	2015	1.18235	Group 4
UK	2016	1.24808	Group 4
UK	2017	1.25655	Group 4
UK	2018	1.30282	Group 4
UK	2019	1.27219	Group 4
UK	2020	1.24941	Group 4
US	1961	2.36884	Group 1
US	1962	2.37329	Group 1
US	1963	2.4619	Group 1
US	1964	2.52913	Group 1
US	1965	2.69589	Group 1
US	1966	2.598	Group 1
US	1967	3.09362	Group 1
US	1968	3.07269	Group 1
US	1969	3.2316	Group 1
US	1970	3.38288	Group 1
US	1971	3.38341	Group 1
US	1972	3.49004	Group 1
US	1973	3.39305	Group 1
US	1974	3.39544	Group 1
US	1975	3.21432	Group 1
US	1976	3.51245	Group 1
US	1977	3.59712	Group 1
US	1978	3.76939	Group 1
US	1979	4.09512	Group 1
US	1980	4.13364	Group 1
US	1981	4.25938	Group 1
US	1982	4.31931	Group 1
US	1983	4.40183	Group 1
US	1984	4.55383	Group 1
US	1985	4.83386	Group 1
US	1986	4.72321	Group 1
US	1987	5.25092	Group 1
US	1988	5.42902	Group 1
US	1989	5.70502	Group 1
US	1990	6.01028	Group 1
US	1991	6.25456	Group 1
US	1992	6.46283	Group 1
US	1993	6.5411	Group 1
US	1994	6.68399	Group 1
US	1995	6.68444	Group 1
US	1996	6.70264	Group 1
US	1997	6.80497	Group 1
US	1998	6.92948	Group 1
US	1999	7.24145	Group 1
US	2000	7.19702	Group 1
US	2001	7.25151	Group 1
US	2002	7.50172	Group 1
US	2003	7.44603	Group 1
US	2004	7.83578	Group 1
US	2005	7.86161	Group 1
US	2006	7.88485	Group 1
US	2007	7.81132	Group 1
US	2008	7.57163	Group 1
US	2009	7.21638	Group 1
US	2010	7.43441	Group 1
US	2011	7.27932	Group 1
US	2012	7.11248	Group 1
US	2013	7.19095	Group 1
US	2014	7.31529	Group 1
US	2015	7.80787	Group 1
US	2016	7.86378	Group 1
US	2017	7.95026	Group 1
US	2018	8.11132	Group 1
US	2019	8.31966	Group 1
US	2020	8.90325	Group 1
Argentina	2030	0.801638	Group 3
Australia	2030	0.794878	Group 1
Brazil	2030	5.11767	Group 3
Canada	2030	0.907016	Group 1
China	2030	15.4441	Group 5
France	2030	0.819153	Group 4
Germany	2030	0.70546	Group 4
India	2030	3.32168	Group 2
Indonesia	2030	6.03454	Group 5
Italy	2030	0.541529	Group 4
Japan	2030	1.10016	Group 5
Mexico	2030	2.91561	Group 3
South Korea	2030	1.19269	Group 5
Russia	2030	2.58431	Group 2
Saudi Arabia	2030	1.07	Group 1
South Africa	2030	1.39122	Group 2
Türkiye	2030	1.16249	Group 2
UK	2030	1.32988	Group 4
US	2030	9.56183	Group 1

## Sheet: fig5_barplot
Year	Category	Absolute_Value	Percentage	Dataset
1961	Bovines	13.7726	39.4484	Meat Consumption
1961	Pigs	12.1852	34.9017	Meat Consumption
1961	Poultry	6.69985	19.1902	Meat Consumption
1961	Sheep & Goats	2.25525	6.45967	Meat Consumption
2020	Poultry	89.6388	46.4737	Meat Consumption
2020	Pigs	64.4942	33.4373	Meat Consumption
2020	Bovines	33.184	17.2044	Meat Consumption
2020	Sheep & Goats	5.56376	2.88456	Meat Consumption
2030	Poultry	99.9737	47.5266	Meat Consumption
2030	Pigs	71.3853	33.9359	Meat Consumption
2030	Bovines	32.9499	15.6641	Meat Consumption
2030	Sheep & Goats	6.04448	2.87349	Meat Consumption
2030	Poultry	55.4773	97.6785	Animal Lives Affected (ALA)
2020	Poultry	49.7545	97.5831	Animal Lives Affected (ALA)
1961	Poultry	5.05307	92.3791	Animal Lives Affected (ALA)
1961	Pigs	0.187422	3.4264	Animal Lives Affected (ALA)
1961	Sheep & Goats	0.150726	2.75554	Animal Lives Affected (ALA)
2020	Pigs	0.737829	1.4471	Animal Lives Affected (ALA)
1961	Bovines	0.0787083	1.43893	Animal Lives Affected (ALA)
2030	Pigs	0.789718	1.39045	Animal Lives Affected (ALA)
2020	Sheep & Goats	0.364051	0.714011	Animal Lives Affected (ALA)
2030	Sheep & Goats	0.396578	0.698251	Animal Lives Affected (ALA)
2020	Bovines	0.130422	0.255796	Animal Lives Affected (ALA)
2030	Bovines	0.132249	0.232849	Animal Lives Affected (ALA)
2030	Poultry	210.814	87.2562	Morally Adjusted ALA
2020	Poultry	189.067	86.7301	Morally Adjusted ALA
1961	Poultry	19.2017	66.5438	Morally Adjusted ALA
1961	Pigs	5.06038	17.5369	Morally Adjusted ALA
1961	Bovines	2.75479	9.54678	Morally Adjusted ALA
2020	Pigs	19.9214	9.13848	Morally Adjusted ALA
2030	Pigs	21.3224	8.82537	Morally Adjusted ALA
1961	Sheep & Goats	1.83886	6.37261	Morally Adjusted ALA
2020	Bovines	4.56477	2.09398	Morally Adjusted ALA
2020	Sheep & Goats	4.44143	2.0374	Morally Adjusted ALA
2030	Sheep & Goats	4.83825	2.00256	Morally Adjusted ALA
2030	Bovines	4.6287	1.91583	Morally Adjusted ALA

## Sheet: figa1_meat_countries
Country	Year	Total_Retail_Weight	Group
Argentina	1961	1.44377	Group 3
Argentina	1962	1.48363	Group 3
Argentina	1963	1.50634	Group 3
Argentina	1964	1.23984	Group 3
Argentina	1965	1.3781	Group 3
Argentina	1966	1.54535	Group 3
Argentina	1967	1.60826	Group 3
Argentina	1968	1.70246	Group 3
Argentina	1969	1.8209	Group 3
Argentina	1970	1.74997	Group 3
Argentina	1971	1.51363	Group 3
Argentina	1972	1.4421	Group 3
Argentina	1973	1.54328	Group 3
Argentina	1974	1.7683	Group 3
Argentina	1975	1.98962	Group 3
Argentina	1976	2.03163	Group 3
Argentina	1977	2.03838	Group 3
Argentina	1978	2.12339	Group 3
Argentina	1979	2.11799	Group 3
Argentina	1980	2.18226	Group 3
Argentina	1981	2.19184	Group 3
Argentina	1982	1.93702	Group 3
Argentina	1983	1.8999	Group 3
Argentina	1984	2.02761	Group 3
Argentina	1985	2.2373	Group 3
Argentina	1986	2.09853	Group 3
Argentina	1987	2.16877	Group 3
Argentina	1988	2.0195	Group 3
Argentina	1989	1.94648	Group 3
Argentina	1990	1.93062	Group 3
Argentina	1991	2.04347	Group 3
Argentina	1992	2.18142	Group 3
Argentina	1993	2.47349	Group 3
Argentina	1994	2.48412	Group 3
Argentina	1995	2.37245	Group 3
Argentina	1996	2.31473	Group 3
Argentina	1997	2.39115	Group 3
Argentina	1998	2.55681	Group 3
Argentina	1999	2.75079	Group 3
Argentina	2000	2.75179	Group 3
Argentina	2001	2.65729	Group 3
Argentina	2002	2.21439	Group 3
Argentina	2003	2.33648	Group 3
Argentina	2004	2.48928	Group 3
Argentina	2005	2.60612	Group 3
Argentina	2006	2.77971	Group 3
Argentina	2007	2.85476	Group 3
Argentina	2008	2.98454	Group 3
Argentina	2009	3.09676	Group 3
Argentina	2010	3.10753	Group 3
Argentina	2011	3.24402	Group 3
Argentina	2012	3.37823	Group 3
Argentina	2013	3.5378	Group 3
Argentina	2014	3.5305	Group 3
Argentina	2015	3.85818	Group 3
Argentina	2016	3.82443	Group 3
Argentina	2017	3.96471	Group 3
Argentina	2018	4.03213	Group 3
Argentina	2019	3.97021	Group 3
Argentina	2020	4.01437	Group 3
Australia	1961	0.739109	Group 1
Australia	1962	0.808854	Group 1
Australia	1963	0.821161	Group 1
Australia	1964	0.852073	Group 1
Australia	1965	0.849074	Group 1
Australia	1966	0.836221	Group 1
Australia	1967	0.83211	Group 1
Australia	1968	0.884285	Group 1
Australia	1969	0.945071	Group 1
Australia	1970	0.939561	Group 1
Australia	1971	1.02943	Group 1
Australia	1972	1.09015	Group 1
Australia	1973	1.05064	Group 1
Australia	1974	0.925765	Group 1
Australia	1975	1.21373	Group 1
Australia	1976	1.27667	Group 1
Australia	1977	1.26236	Group 1
Australia	1978	1.32508	Group 1
Australia	1979	1.18463	Group 1
Australia	1980	1.17517	Group 1
Australia	1981	1.17868	Group 1
Australia	1982	1.21401	Group 1
Australia	1983	1.18898	Group 1
Australia	1984	1.20213	Group 1
Australia	1985	1.28161	Group 1
Australia	1986	1.29695	Group 1
Australia	1987	1.3214	Group 1
Australia	1988	1.32746	Group 1
Australia	1989	1.36752	Group 1
Australia	1990	1.4274	Group 1
Australia	1991	1.40392	Group 1
Australia	1992	1.43343	Group 1
Australia	1993	1.43496	Group 1
Australia	1994	1.464	Group 1
Australia	1995	1.4441	Group 1
Australia	1996	1.45296	Group 1
Australia	1997	1.49015	Group 1
Australia	1998	1.57915	Group 1
Australia	1999	1.58405	Group 1
Australia	2000	1.6181	Group 1
Australia	2001	1.61175	Group 1
Australia	2002	1.64961	Group 1
Australia	2003	1.77836	Group 1
Australia	2004	1.66711	Group 1
Australia	2005	1.8409	Group 1
Australia	2006	1.79561	Group 1
Australia	2007	1.99688	Group 1
Australia	2008	1.88518	Group 1
Australia	2009	1.92491	Group 1
Australia	2010	2.09676	Group 1
Australia	2011	2.19243	Group 1
Australia	2012	2.18631	Group 1
Australia	2013	2.21253	Group 1
Australia	2014	2.25593	Group 1
Australia	2015	2.30627	Group 1
Australia	2016	2.41307	Group 1
Australia	2017	2.33152	Group 1
Australia	2018	2.33804	Group 1
Australia	2019	2.378	Group 1
Australia	2020	2.52177	Group 1
Brazil	1961	1.42543	Group 3
Brazil	1962	1.47267	Group 3
Brazil	1963	1.5034	Group 3
Brazil	1964	1.56212	Group 3
Brazil	1965	1.63778	Group 3
Brazil	1966	1.69211	Group 3
Brazil	1967	1.77457	Group 3
Brazil	1968	1.92348	Group 3
Brazil	1969	2.02793	Group 3
Brazil	1970	2.11085	Group 3
Brazil	1971	2.08967	Group 3
Brazil	1972	2.27911	Group 3
Brazil	1973	2.41664	Group 3
Brazil	1974	2.43361	Group 3
Brazil	1975	2.53162	Group 3
Brazil	1976	2.69443	Group 3
Brazil	1977	2.83445	Group 3
Brazil	1978	3.17296	Group 3
Brazil	1979	3.49213	Group 3
Brazil	1980	3.79979	Group 3
Brazil	1981	3.8151	Group 3
Brazil	1982	3.79082	Group 3
Brazil	1983	3.87694	Group 3
Brazil	1984	3.68958	Group 3
Brazil	1985	3.8997	Group 3
Brazil	1986	4.60853	Group 3
Brazil	1987	4.81583	Group 3
Brazil	1988	4.97357	Group 3
Brazil	1989	5.48268	Group 3
Brazil	1990	5.7075	Group 3
Brazil	1991	6.21382	Group 3
Brazil	1992	6.4696	Group 3
Brazil	1993	6.78925	Group 3
Brazil	1994	7.55269	Group 3
Brazil	1995	8.80838	Group 3
Brazil	1996	9.01945	Group 3
Brazil	1997	9.53516	Group 3
Brazil	1998	9.76265	Group 3
Brazil	1999	10.5382	Group 3
Brazil	2000	11.0774	Group 3
Brazil	2001	10.8539	Group 3
Brazil	2002	11.4088	Group 3
Brazil	2003	11.787	Group 3
Brazil	2004	12.226	Group 3
Brazil	2005	11.096	Group 3
Brazil	2006	11.775	Group 3
Brazil	2007	12.357	Group 3
Brazil	2008	13.5107	Group 3
Brazil	2009	13.4106	Group 3
Brazil	2010	14.3109	Group 3
Brazil	2011	15.091	Group 3
Brazil	2012	15.1873	Group 3
Brazil	2013	15.7176	Group 3
Brazil	2014	16.2471	Group 3
Brazil	2015	16.7236	Group 3
Brazil	2016	16.685	Group 3
Brazil	2017	17.2713	Group 3
Brazil	2018	17.6156	Group 3
Brazil	2019	17.5706	Group 3
Brazil	2020	17.6745	Group 3
Canada	1961	1.07291	Group 1
Canada	1962	1.09452	Group 1
Canada	1963	1.1556	Group 1
Canada	1964	1.23911	Group 1
Canada	1965	1.27012	Group 1
Canada	1966	1.31311	Group 1
Canada	1967	1.40594	Group 1
Canada	1968	1.42457	Group 1
Canada	1969	1.45429	Group 1
Canada	1970	1.5393	Group 1
Canada	1971	1.58898	Group 1
Canada	1972	1.60613	Group 1
Canada	1973	1.60134	Group 1
Canada	1974	1.65121	Group 1
Canada	1975	1.65635	Group 1
Canada	1976	1.76213	Group 1
Canada	1977	1.75313	Group 1
Canada	1978	1.74787	Group 1
Canada	1979	1.76497	Group 1
Canada	1980	1.83391	Group 1
Canada	1981	1.84454	Group 1
Canada	1982	1.81936	Group 1
Canada	1983	1.85091	Group 1
Canada	1984	1.8497	Group 1
Canada	1985	1.92549	Group 1
Canada	1986	1.94247	Group 1
Canada	1987	1.95745	Group 1
Canada	1988	2.02312	Group 1
Canada	1989	2.0054	Group 1
Canada	1990	2.00295	Group 1
Canada	1991	2.00966	Group 1
Canada	1992	2.07248	Group 1
Canada	1993	2.07979	Group 1
Canada	1994	2.19186	Group 1
Canada	1995	2.18459	Group 1
Canada	1996	2.16904	Group 1
Canada	1997	2.21981	Group 1
Canada	1998	2.36523	Group 1
Canada	1999	2.48647	Group 1
Canada	2000	2.50187	Group 1
Canada	2001	2.53438	Group 1
Canada	2002	2.54571	Group 1
Canada	2003	2.52821	Group 1
Canada	2004	2.5721	Group 1
Canada	2005	2.50002	Group 1
Canada	2006	2.53158	Group 1
Canada	2007	2.64459	Group 1
Canada	2008	2.6198	Group 1
Canada	2009	2.59056	Group 1
Canada	2010	2.50637	Group 1
Canada	2011	2.52633	Group 1
Canada	2012	2.57003	Group 1
Canada	2013	2.54505	Group 1
Canada	2014	2.6332	Group 1
Canada	2015	2.69265	Group 1
Canada	2016	2.65516	Group 1
Canada	2017	2.72871	Group 1
Canada	2018	2.83097	Group 1
Canada	2019	2.8874	Group 1
Canada	2020	2.83556	Group 1
China	1961	1.98427	Group 5
China	1962	2.35187	Group 5
China	1963	3.53429	Group 5
China	1964	4.43663	Group 5
China	1965	5.0023	Group 5
China	1966	5.41653	Group 5
China	1967	5.74811	Group 5
China	1968	5.73575	Group 5
China	1969	5.66601	Group 5
China	1970	5.67514	Group 5
China	1971	6.42063	Group 5
China	1972	7.05233	Group 5
China	1973	7.16177	Group 5
China	1974	7.25258	Group 5
China	1975	7.42862	Group 5
China	1976	7.50528	Group 5
China	1977	7.68325	Group 5
China	1978	8.31274	Group 5
China	1979	9.93959	Group 5
China	1980	10.9949	Group 5
China	1981	11.4901	Group 5
China	1982	12.2082	Group 5
China	1983	12.7005	Group 5
China	1984	13.7751	Group 5
China	1985	15.4802	Group 5
China	1986	16.364	Group 5
China	1987	17.8299	Group 5
China	1988	19.7573	Group 5
China	1989	20.8014	Group 5
China	1990	22.3054	Group 5
China	1991	24.2986	Group 5
China	1992	26.5264	Group 5
China	1993	29.0266	Group 5
China	1994	31.6587	Group 5
China	1995	34.2894	Group 5
China	1996	34.8304	Group 5
China	1997	37.7903	Group 5
China	1998	40.7806	Group 5
China	1999	42.6972	Group 5
China	2000	45.5999	Group 5
China	2001	45.3692	Group 5
China	2002	46.314	Group 5
China	2003	48.5616	Group 5
China	2004	48.8674	Group 5
China	2005	50.9898	Group 5
China	2006	52.8796	Group 5
China	2007	54.7952	Group 5
China	2008	57.673	Group 5
China	2009	59.8084	Group 5
China	2010	61.4749	Group 5
China	2011	60.8511	Group 5
China	2012	62.2601	Group 5
China	2013	63.8573	Group 5
China	2014	65.2358	Group 5
China	2015	66.7152	Group 5
China	2016	68.3565	Group 5
China	2017	69.2181	Group 5
China	2018	70.7581	Group 5
China	2019	70.3766	Group 5
China	2020	70.6749	Group 5
France	1961	2.34424	Group 4
France	1962	2.41826	Group 4
France	1963	2.46388	Group 4
France	1964	2.534	Group 4
France	1965	2.62172	Group 4
France	1966	2.52282	Group 4
France	1967	2.60862	Group 4
France	1968	2.6831	Group 4
France	1969	2.78863	Group 4
France	1970	2.85186	Group 4
France	1971	2.93148	Group 4
France	1972	2.99559	Group 4
France	1973	3.06328	Group 4
France	1974	3.12555	Group 4
France	1975	3.1914	Group 4
France	1976	3.29417	Group 4
France	1977	3.36269	Group 4
France	1978	3.48137	Group 4
France	1979	3.60236	Group 4
France	1980	3.65806	Group 4
France	1981	3.60189	Group 4
France	1982	3.6713	Group 4
France	1983	3.61257	Group 4
France	1984	3.67872	Group 4
France	1985	3.71966	Group 4
France	1986	3.77144	Group 4
France	1987	3.89513	Group 4
France	1988	3.90642	Group 4
France	1989	3.9725	Group 4
France	1990	4.01107	Group 4
France	1991	4.13115	Group 4
France	1992	4.04628	Group 4
France	1993	3.90183	Group 4
France	1994	4.0092	Group 4
France	1995	4.14572	Group 4
France	1996	4.24282	Group 4
France	1997	4.30771	Group 4
France	1998	4.42047	Group 4
France	1999	4.29014	Group 4
France	2000	4.38828	Group 4
France	2001	4.50159	Group 4
France	2002	4.3785	Group 4
France	2003	4.34287	Group 4
France	2004	4.17999	Group 4
France	2005	4.04747	Group 4
France	2006	3.83976	Group 4
France	2007	3.88382	Group 4
France	2008	4.32061	Group 4
France	2009	4.32798	Group 4
France	2010	4.22822	Group 4
France	2011	4.22071	Group 4
France	2012	4.2561	Group 4
France	2013	4.12226	Group 4
France	2014	3.98448	Group 4
France	2015	3.99657	Group 4
France	2016	3.95789	Group 4
France	2017	3.88024	Group 4
France	2018	3.96721	Group 4
France	2019	3.92032	Group 4
France	2020	3.93831	Group 4
Germany	1961	3.40156	Group 4
Germany	1962	3.50212	Group 4
Germany	1963	3.49022	Group 4
Germany	1964	3.62556	Group 4
Germany	1965	3.74493	Group 4
Germany	1966	3.78855	Group 4
Germany	1967	3.91866	Group 4
Germany	1968	4.18007	Group 4
Germany	1969	4.2388	Group 4
Germany	1970	4.45368	Group 4
Germany	1971	4.65202	Group 4
Germany	1972	4.75974	Group 4
Germany	1973	4.76304	Group 4
Germany	1974	4.93197	Group 4
Germany	1975	5.03141	Group 4
Germany	1976	5.00374	Group 4
Germany	1977	5.06228	Group 4
Germany	1978	5.29871	Group 4
Germany	1979	5.36781	Group 4
Germany	1980	5.50441	Group 4
Germany	1981	5.52081	Group 4
Germany	1982	5.40244	Group 4
Germany	1983	5.46114	Group 4
Germany	1984	5.46358	Group 4
Germany	1985	5.56024	Group 4
Germany	1986	5.61598	Group 4
Germany	1987	5.72774	Group 4
Germany	1988	5.75704	Group 4
Germany	1989	5.57511	Group 4
Germany	1990	5.61717	Group 4
Germany	1991	5.278	Group 4
Germany	1992	5.27937	Group 4
Germany	1993	5.14173	Group 4
Germany	1994	5.17616	Group 4
Germany	1995	5.00889	Group 4
Germany	1996	5.25829	Group 4
Germany	1997	5.06329	Group 4
Germany	1998	5.31837	Group 4
Germany	1999	5.11622	Group 4
Germany	2000	5.06062	Group 4
Germany	2001	4.93853	Group 4
Germany	2002	4.975	Group 4
Germany	2003	5.0917	Group 4
Germany	2004	5.23863	Group 4
Germany	2005	5.19731	Group 4
Germany	2006	5.16523	Group 4
Germany	2007	5.35832	Group 4
Germany	2008	5.36347	Group 4
Germany	2009	5.37874	Group 4
Germany	2010	5.3577	Group 4
Germany	2011	5.39042	Group 4
Germany	2012	5.30262	Group 4
Germany	2013	5.28339	Group 4
Germany	2014	5.2148	Group 4
Germany	2015	5.37875	Group 4
Germany	2016	5.0935	Group 4
Germany	2017	5.05518	Group 4
Germany	2018	5.12249	Group 4
Germany	2019	5.10817	Group 4
Germany	2020	5.07443	Group 4
India	1961	1.13464	Group 2
India	1962	1.16359	Group 2
India	1963	1.17455	Group 2
India	1964	1.19561	Group 2
India	1965	1.21406	Group 2
India	1966	1.22973	Group 2
India	1967	1.26381	Group 2
India	1968	1.29205	Group 2
India	1969	1.30968	Group 2
India	1970	1.33587	Group 2
India	1971	1.37494	Group 2
India	1972	1.3855	Group 2
India	1973	1.41751	Group 2
India	1974	1.45459	Group 2
India	1975	1.49236	Group 2
India	1976	1.52757	Group 2
India	1977	1.555	Group 2
India	1978	1.59654	Group 2
India	1979	1.64638	Group 2
India	1980	1.71261	Group 2
India	1981	1.76974	Group 2
India	1982	1.92055	Group 2
India	1983	1.96152	Group 2
India	1984	1.99271	Group 2
India	1985	2.07903	Group 2
India	1986	2.13006	Group 2
India	1987	2.29544	Group 2
India	1988	2.33398	Group 2
India	1989	2.38589	Group 2
India	1990	2.46504	Group 2
India	1991	2.61491	Group 2
India	1992	2.66986	Group 2
India	1993	2.74555	Group 2
India	1994	2.76834	Group 2
India	1995	2.76772	Group 2
India	1996	2.80812	Group 2
India	1997	2.81499	Group 2
India	1998	2.91057	Group 2
India	1999	2.97336	Group 2
India	2000	3.00213	Group 2
India	2001	3.10063	Group 2
India	2002	3.22904	Group 2
India	2003	3.32752	Group 2
India	2004	3.46926	Group 2
India	2005	3.50756	Group 2
India	2006	3.61645	Group 2
India	2007	3.88135	Group 2
India	2008	4.01605	Group 2
India	2009	4.15144	Group 2
India	2010	4.20109	Group 2
India	2011	4.20171	Group 2
India	2012	4.0911	Group 2
India	2013	4.16571	Group 2
India	2014	4.66399	Group 2
India	2015	4.97557	Group 2
India	2016	5.12832	Group 2
India	2017	5.42233	Group 2
India	2018	5.9334	Group 2
India	2019	6.21391	Group 2
India	2020	5.49478	Group 2
Indonesia	1961	0.249711	Group 5
Indonesia	1962	0.26355	Group 5
Indonesia	1963	0.269373	Group 5
Indonesia	1964	0.278617	Group 5
Indonesia	1965	0.281877	Group 5
Indonesia	1966	0.281757	Group 5
Indonesia	1967	0.28012	Group 5
Indonesia	1968	0.294089	Group 5
Indonesia	1969	0.296783	Group 5
Indonesia	1970	0.315658	Group 5
Indonesia	1971	0.340926	Group 5
Indonesia	1972	0.364841	Group 5
Indonesia	1973	0.36507	Group 5
Indonesia	1974	0.389565	Group 5
Indonesia	1975	0.396145	Group 5
Indonesia	1976	0.419528	Group 5
Indonesia	1977	0.423089	Group 5
Indonesia	1978	0.429363	Group 5
Indonesia	1979	0.487382	Group 5
Indonesia	1980	0.517013	Group 5
Indonesia	1981	0.556826	Group 5
Indonesia	1982	0.583663	Group 5
Indonesia	1983	0.696935	Group 5
Indonesia	1984	0.755604	Group 5
Indonesia	1985	0.826299	Group 5
Indonesia	1986	0.892334	Group 5
Indonesia	1987	0.935056	Group 5
Indonesia	1988	0.993642	Group 5
Indonesia	1989	1.06457	Group 5
Indonesia	1990	1.17412	Group 5
Indonesia	1991	1.2773	Group 5
Indonesia	1992	1.37395	Group 5
Indonesia	1993	1.49654	Group 5
Indonesia	1994	1.63426	Group 5
Indonesia	1995	1.6053	Group 5
Indonesia	1996	1.72977	Group 5
Indonesia	1997	1.72397	Group 5
Indonesia	1998	1.39408	Group 5
Indonesia	1999	1.33579	Group 5
Indonesia	2000	1.46876	Group 5
Indonesia	2001	1.56184	Group 5
Indonesia	2002	1.78673	Group 5
Indonesia	2003	1.87169	Group 5
Indonesia	2004	1.98853	Group 5
Indonesia	2005	1.91749	Group 5
Indonesia	2006	2.13155	Group 5
Indonesia	2007	2.15348	Group 5
Indonesia	2008	2.25731	Group 5
Indonesia	2009	2.34718	Group 5
Indonesia	2010	2.29248	Group 5
Indonesia	2011	2.43163	Group 5
Indonesia	2012	2.49077	Group 5
Indonesia	2013	2.58164	Group 5
Indonesia	2014	2.69733	Group 5
Indonesia	2015	2.74796	Group 5
Indonesia	2016	2.82992	Group 5
Indonesia	2017	2.83945	Group 5
Indonesia	2018	2.84445	Group 5
Indonesia	2019	4.74245	Group 5
Indonesia	2020	4.49808	Group 5
Italy	1961	1.07776	Group 4
Italy	1962	1.20255	Group 4
Italy	1963	1.32898	Group 4
Italy	1964	1.4423	Group 4
Italy	1965	1.53621	Group 4
Italy	1966	1.69031	Group 4
Italy	1967	1.80011	Group 4
Italy	1968	1.86723	Group 4
Italy	1969	1.92513	Group 4
Italy	1970	2.09054	Group 4
Italy	1971	2.19395	Group 4
Italy	1972	2.25583	Group 4
Italy	1973	2.46981	Group 4
Italy	1974	2.48736	Group 4
Italy	1975	2.49743	Group 4
Italy	1976	2.60224	Group 4
Italy	1977	2.67942	Group 4
Italy	1978	2.82456	Group 4
Italy	1979	2.93404	Group 4
Italy	1980	3.07988	Group 4
Italy	1981	3.08533	Group 4
Italy	1982	3.10047	Group 4
Italy	1983	3.24001	Group 4
Italy	1984	3.25303	Group 4
Italy	1985	3.22448	Group 4
Italy	1986	3.25943	Group 4
Italy	1987	3.38545	Group 4
Italy	1988	3.42362	Group 4
Italy	1989	3.47909	Group 4
Italy	1990	3.5376	Group 4
Italy	1991	3.5595	Group 4
Italy	1992	3.56378	Group 4
Italy	1993	3.61753	Group 4
Italy	1994	3.59308	Group 4
Italy	1995	3.44953	Group 4
Italy	1996	3.58496	Group 4
Italy	1997	3.5139	Group 4
Italy	1998	3.62789	Group 4
Italy	1999	3.62461	Group 4
Italy	2000	3.64699	Group 4
Italy	2001	3.68231	Group 4
Italy	2002	3.68273	Group 4
Italy	2003	3.57156	Group 4
Italy	2004	3.57601	Group 4
Italy	2005	3.54551	Group 4
Italy	2006	3.55283	Group 4
Italy	2007	3.73178	Group 4
Italy	2008	3.69503	Group 4
Italy	2009	3.79427	Group 4
Italy	2010	3.83576	Group 4
Italy	2011	3.74123	Group 4
Italy	2012	3.7615	Group 4
Italy	2013	3.67058	Group 4
Italy	2014	3.54811	Group 4
Italy	2015	3.45497	Group 4
Italy	2016	3.41886	Group 4
Italy	2017	3.56517	Group 4
Italy	2018	3.49482	Group 4
Italy	2019	3.43379	Group 4
Italy	2020	3.25767	Group 4
Japan	1961	0.393108	Group 5
Japan	1962	0.500306	Group 5
Japan	1963	0.540819	Group 5
Japan	1964	0.628032	Group 5
Japan	1965	0.683633	Group 5
Japan	1966	0.82066	Group 5
Japan	1967	0.904518	Group 5
Japan	1968	0.962859	Group 5
Japan	1969	1.11763	Group 5
Japan	1970	1.30281	Group 5
Japan	1971	1.49195	Group 5
Japan	1972	1.67653	Group 5
Japan	1973	1.84458	Group 5
Japan	1974	1.87547	Group 5
Japan	1975	1.94047	Group 5
Japan	1976	2.07809	Group 5
Japan	1977	2.26369	Group 5
Japan	1978	2.49267	Group 5
Japan	1979	2.7264	Group 5
Japan	1980	2.74803	Group 5
Japan	1981	2.81282	Group 5
Japan	1982	2.87078	Group 5
Japan	1983	2.9627	Group 5
Japan	1984	3.07175	Group 5
Japan	1985	3.21863	Group 5
Japan	1986	3.37204	Group 5
Japan	1987	3.55492	Group 5
Japan	1988	3.72277	Group 5
Japan	1989	3.80203	Group 5
Japan	1990	3.77007	Group 5
Japan	1991	3.80529	Group 5
Japan	1992	3.95379	Group 5
Japan	1993	3.97649	Group 5
Japan	1994	4.03572	Group 5
Japan	1995	4.38651	Group 5
Japan	1996	4.43136	Group 5
Japan	1997	4.24791	Group 5
Japan	1998	4.25994	Group 5
Japan	1999	4.45422	Group 5
Japan	2000	4.57735	Group 5
Japan	2001	4.55511	Group 5
Japan	2002	4.58447	Group 5
Japan	2003	4.61084	Group 5
Japan	2004	4.53011	Group 5
Japan	2005	4.82294	Group 5
Japan	2006	4.76501	Group 5
Japan	2007	4.79753	Group 5
Japan	2008	4.83636	Group 5
Japan	2009	4.75868	Group 5
Japan	2010	4.77414	Group 5
Japan	2011	4.85497	Group 5
Japan	2012	4.90982	Group 5
Japan	2013	5.07151	Group 5
Japan	2014	4.89894	Group 5
Japan	2015	4.81801	Group 5
Japan	2016	4.91641	Group 5
Japan	2017	5.11476	Group 5
Japan	2018	5.17179	Group 5
Japan	2019	5.24946	Group 5
Japan	2020	5.55524	Group 5
Mexico	1961	0.691859	Group 3
Mexico	1962	0.750046	Group 3
Mexico	1963	0.765105	Group 3
Mexico	1964	0.796632	Group 3
Mexico	1965	0.820201	Group 3
Mexico	1966	0.830444	Group 3
Mexico	1967	0.860132	Group 3
Mexico	1968	0.8654	Group 3
Mexico	1969	0.887369	Group 3
Mexico	1970	0.905941	Group 3
Mexico	1971	0.930619	Group 3
Mexico	1972	0.997025	Group 3
Mexico	1973	1.06877	Group 3
Mexico	1974	1.17111	Group 3
Mexico	1975	1.31275	Group 3
Mexico	1976	1.46681	Group 3
Mexico	1977	1.59735	Group 3
Mexico	1978	1.66972	Group 3
Mexico	1979	1.72299	Group 3
Mexico	1980	1.892	Group 3
Mexico	1981	2.04298	Group 3
Mexico	1982	2.12457	Group 3
Mexico	1983	2.27868	Group 3
Mexico	1984	2.26988	Group 3
Mexico	1985	2.23778	Group 3
Mexico	1986	2.3214	Group 3
Mexico	1987	2.30174	Group 3
Mexico	1988	2.33108	Group 3
Mexico	1989	2.13718	Group 3
Mexico	1990	2.26704	Group 3
Mexico	1991	2.58742	Group 3
Mexico	1992	2.7373	Group 3
Mexico	1993	2.91626	Group 3
Mexico	1994	3.18175	Group 3
Mexico	1995	3.25771	Group 3
Mexico	1996	3.19762	Group 3
Mexico	1997	3.54418	Group 3
Mexico	1998	3.88733	Group 3
Mexico	1999	4.12343	Group 3
Mexico	2000	4.39097	Group 3
Mexico	2001	4.58841	Group 3
Mexico	2002	4.83421	Group 3
Mexico	2003	4.9246	Group 3
Mexico	2004	5.10705	Group 3
Mexico	2005	5.36582	Group 3
Mexico	2006	5.5237	Group 3
Mexico	2007	5.62714	Group 3
Mexico	2008	5.80066	Group 3
Mexico	2009	5.92641	Group 3
Mexico	2010	6.20855	Group 3
Mexico	2011	6.26482	Group 3
Mexico	2012	6.33805	Group 3
Mexico	2013	6.43172	Group 3
Mexico	2014	6.35992	Group 3
Mexico	2015	6.59911	Group 3
Mexico	2016	6.77883	Group 3
Mexico	2017	7.00015	Group 3
Mexico	2018	7.25136	Group 3
Mexico	2019	7.55341	Group 3
Mexico	2020	7.58194	Group 3
South Korea	1961	0.0770063	Group 5
South Korea	1962	0.0621334	Group 5
South Korea	1963	0.080574	Group 5
South Korea	1964	0.0980927	Group 5
South Korea	1965	0.101956	Group 5
South Korea	1966	0.109515	Group 5
South Korea	1967	0.099521	Group 5
South Korea	1968	0.103896	Group 5
South Korea	1969	0.120931	Group 5
South Korea	1970	0.131488	Group 5
South Korea	1971	0.137237	Group 5
South Korea	1972	0.147828	Group 5
South Korea	1973	0.151437	Group 5
South Korea	1974	0.161906	Group 5
South Korea	1975	0.185666	Group 5
South Korea	1976	0.199165	Group 5
South Korea	1977	0.235223	Group 5
South Korea	1978	0.308033	Group 5
South Korea	1979	0.409409	Group 5
South Korea	1980	0.374263	Group 5
South Korea	1981	0.374479	Group 5
South Korea	1982	0.436199	Group 5
South Korea	1983	0.508921	Group 5
South Korea	1984	0.536139	Group 5
South Korea	1985	0.565205	Group 5
South Korea	1986	0.581777	Group 5
South Korea	1987	0.640545	Group 5
South Korea	1988	0.687178	Group 5
South Korea	1989	0.737347	Group 5
South Korea	1990	0.846707	Group 5
South Korea	1991	0.959936	Group 5
South Korea	1992	1.17587	Group 5
South Korea	1993	1.19179	Group 5
South Korea	1994	1.26659	Group 5
South Korea	1995	1.33731	Group 5
South Korea	1996	1.43951	Group 5
South Korea	1997	1.47993	Group 5
South Korea	1998	1.3818	Group 5
South Korea	1999	1.63211	Group 5
South Korea	2000	1.68811	Group 5
South Korea	2001	1.57583	Group 5
South Korea	2002	1.80433	Group 5
South Korea	2003	1.89972	Group 5
South Korea	2004	1.63028	Group 5
South Korea	2005	1.83301	Group 5
South Korea	2006	2.02001	Group 5
South Korea	2007	2.08504	Group 5
South Korea	2008	2.0843	Group 5
South Korea	2009	2.12396	Group 5
South Korea	2010	2.19471	Group 5
South Korea	2011	2.30964	Group 5
South Korea	2012	2.39048	Group 5
South Korea	2013	2.46118	Group 5
South Korea	2014	2.64997	Group 5
South Korea	2015	2.81917	Group 5
South Korea	2016	2.9023	Group 5
South Korea	2017	2.94888	Group 5
South Korea	2018	3.14351	Group 5
South Korea	2019	3.23869	Group 5
South Korea	2020	3.23299	Group 5
Russia	1961	3.0934	Group 2
Russia	1962	3.37861	Group 2
Russia	1963	3.58313	Group 2
Russia	1964	2.94024	Group 2
Russia	1965	3.64165	Group 2
Russia	1966	3.83861	Group 2
Russia	1967	4.01596	Group 2
Russia	1968	4.12329	Group 2
Russia	1969	4.11269	Group 2
Russia	1970	4.26985	Group 2
Russia	1971	4.62355	Group 2
Russia	1972	4.87545	Group 2
Russia	1973	5.10976	Group 2
Russia	1974	5.25793	Group 2
Russia	1975	5.59893	Group 2
Russia	1976	5.44222	Group 2
Russia	1977	5.49886	Group 2
Russia	1978	5.71538	Group 2
Russia	1979	5.89996	Group 2
Russia	1980	5.9322	Group 2
Russia	1981	5.94415	Group 2
Russia	1982	6.09766	Group 2
Russia	1983	6.5211	Group 2
Russia	1984	6.64139	Group 2
Russia	1985	6.79934	Group 2
Russia	1986	6.95054	Group 2
Russia	1987	7.32451	Group 2
Russia	1988	7.67338	Group 2
Russia	1989	7.82076	Group 2
Russia	1990	7.88902	Group 2
Russia	1991	7.25276	Group 2
Russia	1992	6.70027	Group 2
Russia	1993	6.45285	Group 2
Russia	1994	6.08198	Group 2
Russia	1995	5.93965	Group 2
Russia	1996	5.51194	Group 2
Russia	1997	5.46797	Group 2
Russia	1998	5.1842	Group 2
Russia	1999	4.42239	Group 2
Russia	2000	4.43993	Group 2
Russia	2001	5.22169	Group 2
Russia	2002	5.69274	Group 2
Russia	2003	5.85595	Group 2
Russia	2004	5.6209	Group 2
Russia	2005	5.88136	Group 2
Russia	2006	6.31048	Group 2
Russia	2007	6.85101	Group 2
Russia	2008	7.26385	Group 2
Russia	2009	7.15611	Group 2
Russia	2010	7.16617	Group 2
Russia	2011	7.29272	Group 2
Russia	2012	8.07325	Group 2
Russia	2013	8.32186	Group 2
Russia	2014	8.33481	Group 2
Russia	2015	8.32238	Group 2
Russia	2016	8.45828	Group 2
Russia	2017	8.87159	Group 2
Russia	2018	8.75396	Group 2
Russia	2019	8.86843	Group 2
Russia	2020	8.8767	Group 2
Saudi Arabia	1961	0.0202034	Group 1
Saudi Arabia	1962	0.0204471	Group 1
Saudi Arabia	1963	0.0208806	Group 1
Saudi Arabia	1964	0.0218619	Group 1
Saudi Arabia	1965	0.022833	Group 1
Saudi Arabia	1966	0.0248916	Group 1
Saudi Arabia	1967	0.0271095	Group 1
Saudi Arabia	1968	0.0306535	Group 1
Saudi Arabia	1969	0.0343608	Group 1
Saudi Arabia	1970	0.0351586	Group 1
Saudi Arabia	1971	0.0381138	Group 1
Saudi Arabia	1972	0.0423912	Group 1
Saudi Arabia	1973	0.0447661	Group 1
Saudi Arabia	1974	0.0570015	Group 1
Saudi Arabia	1975	0.0817859	Group 1
Saudi Arabia	1976	0.127497	Group 1
Saudi Arabia	1977	0.172152	Group 1
Saudi Arabia	1978	0.194699	Group 1
Saudi Arabia	1979	0.243628	Group 1
Saudi Arabia	1980	0.317426	Group 1
Saudi Arabia	1981	0.338113	Group 1
Saudi Arabia	1982	0.399238	Group 1
Saudi Arabia	1983	0.476077	Group 1
Saudi Arabia	1984	0.425091	Group 1
Saudi Arabia	1985	0.446604	Group 1
Saudi Arabia	1986	0.519482	Group 1
Saudi Arabia	1987	0.552429	Group 1
Saudi Arabia	1988	0.564323	Group 1
Saudi Arabia	1989	0.535201	Group 1
Saudi Arabia	1990	0.593059	Group 1
Saudi Arabia	1991	0.655602	Group 1
Saudi Arabia	1992	0.609048	Group 1
Saudi Arabia	1993	0.560368	Group 1
Saudi Arabia	1994	0.550348	Group 1
Saudi Arabia	1995	0.718023	Group 1
Saudi Arabia	1996	0.684231	Group 1
Saudi Arabia	1997	0.753129	Group 1
Saudi Arabia	1998	0.835889	Group 1
Saudi Arabia	1999	0.915524	Group 1
Saudi Arabia	2000	0.948203	Group 1
Saudi Arabia	2001	0.943006	Group 1
Saudi Arabia	2002	0.939182	Group 1
Saudi Arabia	2003	1.01176	Group 1
Saudi Arabia	2004	1.00202	Group 1
Saudi Arabia	2005	1.15375	Group 1
Saudi Arabia	2006	1.13611	Group 1
Saudi Arabia	2007	1.20461	Group 1
Saudi Arabia	2008	1.20229	Group 1
Saudi Arabia	2009	1.30387	Group 1
Saudi Arabia	2010	1.55128	Group 1
Saudi Arabia	2011	1.56432	Group 1
Saudi Arabia	2012	1.58271	Group 1
Saudi Arabia	2013	1.79446	Group 1
Saudi Arabia	2014	1.54483	Group 1
Saudi Arabia	2015	1.66157	Group 1
Saudi Arabia	2016	1.69446	Group 1
Saudi Arabia	2017	1.52216	Group 1
Saudi Arabia	2018	1.43755	Group 1
Saudi Arabia	2019	1.68111	Group 1
Saudi Arabia	2020	1.76612	Group 1
South Africa	1961	0.398765	Group 2
South Africa	1962	0.403295	Group 2
South Africa	1963	0.418299	Group 2
South Africa	1964	0.437513	Group 2
South Africa	1965	0.461335	Group 2
South Africa	1966	0.474036	Group 2
South Africa	1967	0.4932	Group 2
South Africa	1968	0.51997	Group 2
South Africa	1969	0.551108	Group 2
South Africa	1970	0.537063	Group 2
South Africa	1971	0.552114	Group 2
South Africa	1972	0.611411	Group 2
South Africa	1973	0.631201	Group 2
South Africa	1974	0.643403	Group 2
South Africa	1975	0.676696	Group 2
South Africa	1976	0.709919	Group 2
South Africa	1977	0.717842	Group 2
South Africa	1978	0.741569	Group 2
South Africa	1979	0.755928	Group 2
South Africa	1980	0.778737	Group 2
South Africa	1981	0.777624	Group 2
South Africa	1982	0.8379	Group 2
South Africa	1983	0.860251	Group 2
South Africa	1984	0.89698	Group 2
South Africa	1985	0.935639	Group 2
South Africa	1986	0.907856	Group 2
South Africa	1987	0.96881	Group 2
South Africa	1988	0.977914	Group 2
South Africa	1989	0.98465	Group 2
South Africa	1990	1.186	Group 2
South Africa	1991	1.1771	Group 2
South Africa	1992	1.23837	Group 2
South Africa	1993	1.23447	Group 2
South Africa	1994	1.26763	Group 2
South Africa	1995	1.24931	Group 2
South Africa	1996	1.27998	Group 2
South Africa	1997	1.35626	Group 2
South Africa	1998	1.2729	Group 2
South Africa	1999	1.3654	Group 2
South Africa	2000	1.5454	Group 2
South Africa	2001	1.50823	Group 2
South Africa	2002	1.56548	Group 2
South Africa	2003	1.65734	Group 2
South Africa	2004	1.73069	Group 2
South Africa	2005	1.856	Group 2
South Africa	2006	2.02848	Group 2
South Africa	2007	2.20595	Group 2
South Africa	2008	2.40515	Group 2
South Africa	2009	2.48076	Group 2
South Africa	2010	2.6111	Group 2
South Africa	2011	2.69885	Group 2
South Africa	2012	2.75026	Group 2
South Africa	2013	2.90073	Group 2
South Africa	2014	3.01159	Group 2
South Africa	2015	3.05964	Group 2
South Africa	2016	3.08414	Group 2
South Africa	2017	3.0434	Group 2
South Africa	2018	3.11573	Group 2
South Africa	2019	3.13111	Group 2
South Africa	2020	3.01507	Group 2
Türkiye	1961	0.333862	Group 2
Türkiye	1962	0.332633	Group 2
Türkiye	1963	0.334123	Group 2
Türkiye	1964	0.326786	Group 2
Türkiye	1965	0.33763	Group 2
Türkiye	1966	0.352533	Group 2
Türkiye	1967	0.347093	Group 2
Türkiye	1968	0.359247	Group 2
Türkiye	1969	0.395919	Group 2
Türkiye	1970	0.407469	Group 2
Türkiye	1971	0.414239	Group 2
Türkiye	1972	0.418003	Group 2
Türkiye	1973	0.435247	Group 2
Türkiye	1974	0.478638	Group 2
Türkiye	1975	0.538439	Group 2
Türkiye	1976	0.532862	Group 2
Türkiye	1977	0.540012	Group 2
Türkiye	1978	0.552706	Group 2
Türkiye	1979	0.507443	Group 2
Türkiye	1980	0.533511	Group 2
Türkiye	1981	0.598399	Group 2
Türkiye	1982	0.601019	Group 2
Türkiye	1983	0.566406	Group 2
Türkiye	1984	0.754939	Group 2
Türkiye	1985	0.756466	Group 2
Türkiye	1986	0.872084	Group 2
Türkiye	1987	0.828599	Group 2
Türkiye	1988	0.847016	Group 2
Türkiye	1989	0.887439	Group 2
Türkiye	1990	0.910323	Group 2
Türkiye	1991	0.904335	Group 2
Türkiye	1992	0.904264	Group 2
Türkiye	1993	0.919925	Group 2
Türkiye	1994	0.940469	Group 2
Türkiye	1995	0.975808	Group 2
Türkiye	1996	0.884345	Group 2
Türkiye	1997	0.982035	Group 2
Türkiye	1998	0.986403	Group 2
Türkiye	1999	1.08469	Group 2
Türkiye	2000	1.14426	Group 2
Türkiye	2001	1.06433	Group 2
Türkiye	2002	1.12939	Group 2
Türkiye	2003	1.26182	Group 2
Türkiye	2004	1.31931	Group 2
Türkiye	2005	1.33057	Group 2
Türkiye	2006	1.33015	Group 2
Türkiye	2007	1.53285	Group 2
Türkiye	2008	1.48003	Group 2
Türkiye	2009	1.60866	Group 2
Türkiye	2010	2.0171	Group 2
Türkiye	2011	2.15532	Group 2
Türkiye	2012	2.23206	Group 2
Türkiye	2013	2.25932	Group 2
Türkiye	2014	2.37911	Group 2
Türkiye	2015	2.52012	Group 2
Türkiye	2016	2.56329	Group 2
Türkiye	2017	2.78128	Group 2
Türkiye	2018	2.75381	Group 2
Türkiye	2019	2.5317	Group 2
Türkiye	2020	2.65317	Group 2
UK	1961	2.60268	Group 4
UK	1962	2.69982	Group 4
UK	1963	2.70676	Group 4
UK	1964	2.69877	Group 4
UK	1965	2.73544	Group 4
UK	1966	2.80634	Group 4
UK	1967	2.83134	Group 4
UK	1968	2.89633	Group 4
UK	1969	2.9383	Group 4
UK	1970	2.97024	Group 4
UK	1971	3.05484	Group 4
UK	1972	3.08386	Group 4
UK	1973	2.94633	Group 4
UK	1974	2.95933	Group 4
UK	1975	2.85925	Group 4
UK	1976	2.83307	Group 4
UK	1977	2.85417	Group 4
UK	1978	2.96006	Group 4
UK	1979	3.06223	Group 4
UK	1980	3.00248	Group 4
UK	1981	2.94708	Group 4
UK	1982	2.95639	Group 4
UK	1983	2.95489	Group 4
UK	1984	2.98916	Group 4
UK	1985	3.0523	Group 4
UK	1986	3.12906	Group 4
UK	1987	3.21998	Group 4
UK	1988	3.24413	Group 4
UK	1989	3.15194	Group 4
UK	1990	3.19784	Group 4
UK	1991	3.23554	Group 4
UK	1992	3.44017	Group 4
UK	1993	3.3285	Group 4
UK	1994	3.42222	Group 4
UK	1995	3.42621	Group 4
UK	1996	3.44361	Group 4
UK	1997	3.45114	Group 4
UK	1998	3.63214	Group 4
UK	1999	3.62282	Group 4
UK	2000	3.67972	Group 4
UK	2001	3.74819	Group 4
UK	2002	3.78082	Group 4
UK	2003	3.98334	Group 4
UK	2004	4.11695	Group 4
UK	2005	4.07758	Group 4
UK	2006	4.18975	Group 4
UK	2007	4.14676	Group 4
UK	2008	4.00324	Group 4
UK	2009	4.00586	Group 4
UK	2010	3.88085	Group 4
UK	2011	3.94653	Group 4
UK	2012	3.98851	Group 4
UK	2013	3.97007	Group 4
UK	2014	3.89179	Group 4
UK	2015	4.14138	Group 4
UK	2016	4.31433	Group 4
UK	2017	4.28844	Group 4
UK	2018	4.38884	Group 4
UK	2019	4.31669	Group 4
UK	2020	4.32561	Group 4
US	1961	12.4286	Group 1
US	1962	12.7249	Group 1
US	1963	13.3458	Group 1
US	1964	13.9813	Group 1
US	1965	13.8938	Group 1
US	1966	14.5655	Group 1
US	1967	15.3287	Group 1
US	1968	15.7298	Group 1
US	1969	15.9772	Group 1
US	1970	16.5805	Group 1
US	1971	17.1655	Group 1
US	1972	17.2689	Group 1
US	1973	16.3136	Group 1
US	1974	17.2494	Group 1
US	1975	16.7151	Group 1
US	1976	18.0315	Group 1
US	1977	18.2043	Group 1
US	1978	18.171	Group 1
US	1979	18.4896	Group 1
US	1980	19.011	Group 1
US	1981	19.2927	Group 1
US	1982	19.0331	Group 1
US	1983	19.7517	Group 1
US	1984	20.0639	Group 1
US	1985	20.6103	Group 1
US	1986	20.9547	Group 1
US	1987	21.4992	Group 1
US	1988	22.2861	Group 1
US	1989	22.4663	Group 1
US	1990	22.8332	Group 1
US	1991	23.4758	Group 1
US	1992	24.4092	Group 1
US	1993	24.5422	Group 1
US	1994	25.3211	Group 1
US	1995	25.4071	Group 1
US	1996	25.74	Group 1
US	1997	25.925	Group 1
US	1998	26.966	Group 1
US	1999	28.1641	Group 1
US	2000	28.017	Group 1
US	2001	28.1502	Group 1
US	2002	29.2813	Group 1
US	2003	29.3452	Group 1
US	2004	30.3345	Group 1
US	2005	30.5756	Group 1
US	2006	30.9314	Group 1
US	2007	31.1883	Group 1
US	2008	30.7752	Group 1
US	2009	29.963	Group 1
US	2010	30.3544	Group 1
US	2011	30.1169	Group 1
US	2012	29.8952	Group 1
US	2013	30.2571	Group 1
US	2014	30.7909	Group 1
US	2015	31.8109	Group 1
US	2016	32.5964	Group 1
US	2017	33.161	Group 1
US	2018	34.5888	Group 1
US	2019	35.6189	Group 1
US	2020	35.8896	Group 1
Argentina	2030	4.38529	Group 3
Australia	2030	2.67592	Group 1
Brazil	2030	18.8142	Group 3
Canada	2030	3.00499	Group 1
China	2030	79.3846	Group 5
France	2030	3.89359	Group 4
Germany	2030	5.00709	Group 4
India	2030	6.92937	Group 2
Indonesia	2030	5.6506	Group 5
Italy	2030	3.21971	Group 4
Japan	2030	5.3125	Group 5
Mexico	2030	8.53387	Group 3
South Korea	2030	3.45426	Group 5
Russia	2030	9.16434	Group 2
Saudi Arabia	2030	1.94497	Group 1
South Africa	2030	3.80879	Group 2
Türkiye	2030	3.32832	Group 2
UK	2030	4.24137	Group 4
US	2030	37.5996	Group 1

## Sheet: figa2_moral_categories
Category	Year	Morally_Adjusted
Bovines	1961	2.75479
Bovines	1962	2.92637
Bovines	1963	3.06024
Bovines	1964	3.05678
Bovines	1965	3.08719
Bovines	1966	3.17017
Bovines	1967	3.25595
Bovines	1968	3.32293
Bovines	1969	3.3522
Bovines	1970	3.33653
Bovines	1971	3.24177
Bovines	1972	3.26247
Bovines	1973	3.24202
Bovines	1974	3.41754
Bovines	1975	3.75718
Bovines	1976	3.89901
Bovines	1977	3.91884
Bovines	1978	3.88826
Bovines	1979	3.6906
Bovines	1980	3.64728
Bovines	1981	3.69252
Bovines	1982	3.72616
Bovines	1983	3.76459
Bovines	1984	3.86721
Bovines	1985	3.90282
Bovines	1986	4.03522
Bovines	1987	4.01512
Bovines	1988	3.94969
Bovines	1989	3.94032
Bovines	1990	3.95325
Bovines	1991	3.86548
Bovines	1992	3.94066
Bovines	1993	4.08504
Bovines	1994	4.21678
Bovines	1995	4.22089
Bovines	1996	4.31194
Bovines	1997	4.3746
Bovines	1998	4.3936
Bovines	1999	4.35342
Bovines	2000	4.4233
Bovines	2001	4.37297
Bovines	2002	4.47766
Bovines	2003	4.46908
Bovines	2004	4.44142
Bovines	2005	4.50897
Bovines	2006	4.50354
Bovines	2007	4.56524
Bovines	2008	4.53713
Bovines	2009	4.47276
Bovines	2010	4.42311
Bovines	2011	4.31749
Bovines	2012	4.35014
Bovines	2013	4.33711
Bovines	2014	4.26367
Bovines	2015	4.22796
Bovines	2016	4.22163
Bovines	2017	4.27137
Bovines	2018	4.35166
Bovines	2019	4.41345
Bovines	2020	4.56477
Sheep & Goats	1961	1.83886
Sheep & Goats	1962	1.87722
Sheep & Goats	1963	1.89878
Sheep & Goats	1964	1.89666
Sheep & Goats	1965	1.88168
Sheep & Goats	1966	1.95464
Sheep & Goats	1967	1.95413
Sheep & Goats	1968	1.98571
Sheep & Goats	1969	2.0088
Sheep & Goats	1970	1.96924
Sheep & Goats	1971	2.04237
Sheep & Goats	1972	2.04374
Sheep & Goats	1973	1.96833
Sheep & Goats	1974	1.86138
Sheep & Goats	1975	2.00649
Sheep & Goats	1976	1.91781
Sheep & Goats	1977	1.90917
Sheep & Goats	1978	1.95912
Sheep & Goats	1979	1.93091
Sheep & Goats	1980	2.03371
Sheep & Goats	1981	2.09668
Sheep & Goats	1982	2.17206
Sheep & Goats	1983	2.21434
Sheep & Goats	1984	2.2285
Sheep & Goats	1985	2.27668
Sheep & Goats	1986	2.32733
Sheep & Goats	1987	2.44366
Sheep & Goats	1988	2.49105
Sheep & Goats	1989	2.62582
Sheep & Goats	1990	2.71036
Sheep & Goats	1991	2.73172
Sheep & Goats	1992	2.70551
Sheep & Goats	1993	2.78033
Sheep & Goats	1994	2.8345
Sheep & Goats	1995	2.97852
Sheep & Goats	1996	2.90408
Sheep & Goats	1997	3.04377
Sheep & Goats	1998	3.11989
Sheep & Goats	1999	3.25139
Sheep & Goats	2000	3.38714
Sheep & Goats	2001	3.23448
Sheep & Goats	2002	3.31893
Sheep & Goats	2003	3.45632
Sheep & Goats	2004	3.61699
Sheep & Goats	2005	3.77046
Sheep & Goats	2006	3.83154
Sheep & Goats	2007	3.86045
Sheep & Goats	2008	3.77869
Sheep & Goats	2009	3.79558
Sheep & Goats	2010	3.81736
Sheep & Goats	2011	3.76224
Sheep & Goats	2012	3.81497
Sheep & Goats	2013	3.93571
Sheep & Goats	2014	3.96015
Sheep & Goats	2015	4.25134
Sheep & Goats	2016	4.40453
Sheep & Goats	2017	4.37918
Sheep & Goats	2018	4.26124
Sheep & Goats	2019	4.18894
Sheep & Goats	2020	4.44143
Pigs	1961	5.06038
Pigs	1962	5.47686
Pigs	1963	6.23884
Pigs	1964	6.60086
Pigs	1965	7.01575
Pigs	1966	7.29815
Pigs	1967	7.58954
Pigs	1968	7.638
Pigs	1969	7.49122
Pigs	1970	7.74128
Pigs	1971	8.641
Pigs	1972	8.92413
Pigs	1973	8.7656
Pigs	1974	8.92138
Pigs	1975	8.72144
Pigs	1976	8.80304
Pigs	1977	9.11113
Pigs	1978	9.21151
Pigs	1979	10.2198
Pigs	1980	10.7466
Pigs	1981	10.6069
Pigs	1982	10.5096
Pigs	1983	10.94
Pigs	1984	11.2181
Pigs	1985	11.6392
Pigs	1986	11.9233
Pigs	1987	12.1535
Pigs	1988	12.5718
Pigs	1989	12.7712
Pigs	1990	13.0028
Pigs	1991	13.0815
Pigs	1992	13.5959
Pigs	1993	13.6944
Pigs	1994	14.0101
Pigs	1995	13.5027
Pigs	1996	14.3909
Pigs	1997	13.8749
Pigs	1998	14.697
Pigs	1999	15.05
Pigs	2000	15.8594
Pigs	2001	15.7738
Pigs	2002	16.1779
Pigs	2003	16.9173
Pigs	2004	16.9207
Pigs	2005	16.884
Pigs	2006	17.4966
Pigs	2007	18.8341
Pigs	2008	19.2782
Pigs	2009	19.5309
Pigs	2010	20.6132
Pigs	2011	20.5871
Pigs	2012	21.4274
Pigs	2013	21.9354
Pigs	2014	21.4656
Pigs	2015	21.4916
Pigs	2016	21.4933
Pigs	2017	21.7925
Pigs	2018	22.4751
Pigs	2019	19.2861
Pigs	2020	19.9214
Poultry	1961	19.2017
Poultry	1962	19.7934
Poultry	1963	20.6113
Poultry	1964	21.4157
Poultry	1965	23.312
Poultry	1966	23.1087
Poultry	1967	25.8203
Poultry	1968	26.4651
Poultry	1969	28.1832
Poultry	1970	30.2394
Poultry	1971	31.1572
Poultry	1972	32.9787
Poultry	1973	33.8707
Poultry	1974	34.9489
Poultry	1975	34.6908
Poultry	1976	36.9098
Poultry	1977	38.9307
Poultry	1978	41.6312
Poultry	1979	45.0818
Poultry	1980	47.133
Poultry	1981	48.3849
Poultry	1982	50.4351
Poultry	1983	51.5908
Poultry	1984	51.9341
Poultry	1985	54.7358
Poultry	1986	57.765
Poultry	1987	62.6736
Poultry	1988	65.6571
Poultry	1989	67.1245
Poultry	1990	72.1659
Poultry	1991	75.7597
Poultry	1992	80.2308
Poultry	1993	85.2006
Poultry	1994	89.9094
Poultry	1995	97.1454
Poultry	1996	97.0253
Poultry	1997	102.196
Poultry	1998	103.732
Poultry	1999	110.417
Poultry	2000	115.36
Poultry	2001	118.079
Poultry	2002	120.999
Poultry	2003	123.259
Poultry	2004	125.709
Poultry	2005	131.008
Poultry	2006	133.114
Poultry	2007	140.292
Poultry	2008	146.395
Poultry	2009	148.756
Poultry	2010	150.311
Poultry	2011	154.027
Poultry	2012	158.813
Poultry	2013	160.518
Poultry	2014	165.379
Poultry	2015	171.573
Poultry	2016	174.932
Poultry	2017	185.355
Poultry	2018	187.209
Poultry	2019	190.517
Poultry	2020	189.067
Bovines	2030	4.6287
Sheep & Goats	2030	4.83825
Pigs	2030	21.3224
Poultry	2030	210.814

## Sheet: figa3_moral_countries
Country	Year	Total_Morally_Adjusted	Group
Argentina	1961	0.411313	Group 3
Argentina	1962	0.434452	Group 3
Argentina	1963	0.454387	Group 3
Argentina	1964	0.453934	Group 3
Argentina	1965	0.59568	Group 3
Argentina	1966	0.599469	Group 3
Argentina	1967	0.637154	Group 3
Argentina	1968	0.683408	Group 3
Argentina	1969	0.707848	Group 3
Argentina	1970	0.791474	Group 3
Argentina	1971	0.811227	Group 3
Argentina	1972	0.759351	Group 3
Argentina	1973	0.773573	Group 3
Argentina	1974	1.0263	Group 3
Argentina	1975	1.05513	Group 3
Argentina	1976	1.02034	Group 3
Argentina	1977	1.00116	Group 3
Argentina	1978	1.05228	Group 3
Argentina	1979	1.13626	Group 3
Argentina	1980	1.05823	Group 3
Argentina	1981	1.08418	Group 3
Argentina	1982	0.943089	Group 3
Argentina	1983	0.98239	Group 3
Argentina	1984	1.04314	Group 3
Argentina	1985	1.14557	Group 3
Argentina	1986	1.23358	Group 3
Argentina	1987	1.33259	Group 3
Argentina	1988	1.13999	Group 3
Argentina	1989	1.01724	Group 3
Argentina	1990	1.03138	Group 3
Argentina	1991	1.14916	Group 3
Argentina	1992	1.53181	Group 3
Argentina	1993	1.67757	Group 3
Argentina	1994	1.72557	Group 3
Argentina	1995	1.71379	Group 3
Argentina	1996	1.68018	Group 3
Argentina	1997	1.76808	Group 3
Argentina	1998	1.98631	Group 3
Argentina	1999	2.05729	Group 3
Argentina	2000	2.06055	Group 3
Argentina	2001	2.00341	Group 3
Argentina	2002	1.5106	Group 3
Argentina	2003	1.58743	Group 3
Argentina	2004	1.5764	Group 3
Argentina	2005	1.72963	Group 3
Argentina	2006	1.93131	Group 3
Argentina	2007	2.05195	Group 3
Argentina	2008	2.18876	Group 3
Argentina	2009	2.31474	Group 3
Argentina	2010	2.37749	Group 3
Argentina	2011	2.60695	Group 3
Argentina	2012	2.70736	Group 3
Argentina	2013	2.695	Group 3
Argentina	2014	2.75683	Group 3
Argentina	2015	2.93	Group 3
Argentina	2016	2.88385	Group 3
Argentina	2017	2.94948	Group 3
Argentina	2018	2.96969	Group 3
Argentina	2019	3.01646	Group 3
Argentina	2020	3.06318	Group 3
Australia	1961	0.472839	Group 1
Australia	1962	0.486987	Group 1
Australia	1963	0.48754	Group 1
Australia	1964	0.512494	Group 1
Australia	1965	0.547245	Group 1
Australia	1966	0.566603	Group 1
Australia	1967	0.607534	Group 1
Australia	1968	0.665487	Group 1
Australia	1969	0.675296	Group 1
Australia	1970	0.710129	Group 1
Australia	1971	0.817211	Group 1
Australia	1972	0.874995	Group 1
Australia	1973	0.844556	Group 1
Australia	1974	0.853441	Group 1
Australia	1975	0.891079	Group 1
Australia	1976	0.932628	Group 1
Australia	1977	0.957622	Group 1
Australia	1978	1.04125	Group 1
Australia	1979	1.04561	Group 1
Australia	1980	1.18969	Group 1
Australia	1981	1.1883	Group 1
Australia	1982	1.13765	Group 1
Australia	1983	1.23056	Group 1
Australia	1984	1.19431	Group 1
Australia	1985	1.31764	Group 1
Australia	1986	1.36676	Group 1
Australia	1987	1.41113	Group 1
Australia	1988	1.42453	Group 1
Australia	1989	1.40189	Group 1
Australia	1990	1.45856	Group 1
Australia	1991	1.43985	Group 1
Australia	1992	1.4722	Group 1
Australia	1993	1.4937	Group 1
Australia	1994	1.57024	Group 1
Australia	1995	1.5648	Group 1
Australia	1996	1.56426	Group 1
Australia	1997	1.65203	Group 1
Australia	1998	1.71591	Group 1
Australia	1999	1.66203	Group 1
Australia	2000	1.79941	Group 1
Australia	2001	1.74925	Group 1
Australia	2002	1.82425	Group 1
Australia	2003	1.90477	Group 1
Australia	2004	1.86022	Group 1
Australia	2005	1.93723	Group 1
Australia	2006	1.93742	Group 1
Australia	2007	2.07041	Group 1
Australia	2008	2.0414	Group 1
Australia	2009	2.08237	Group 1
Australia	2010	2.22915	Group 1
Australia	2011	2.34592	Group 1
Australia	2012	2.40023	Group 1
Australia	2013	2.46504	Group 1
Australia	2014	2.51188	Group 1
Australia	2015	2.60181	Group 1
Australia	2016	2.72709	Group 1
Australia	2017	2.78227	Group 1
Australia	2018	2.74775	Group 1
Australia	2019	2.7852	Group 1
Australia	2020	2.80503	Group 1
Brazil	1961	0.821822	Group 3
Brazil	1962	0.865329	Group 3
Brazil	1963	0.971033	Group 3
Brazil	1964	1.02123	Group 3
Brazil	1965	1.20639	Group 3
Brazil	1966	1.28398	Group 3
Brazil	1967	1.4105	Group 3
Brazil	1968	1.51379	Group 3
Brazil	1969	1.57646	Group 3
Brazil	1970	1.74265	Group 3
Brazil	1971	1.75359	Group 3
Brazil	1972	1.9664	Group 3
Brazil	1973	2.25031	Group 3
Brazil	1974	2.35229	Group 3
Brazil	1975	2.37687	Group 3
Brazil	1976	2.58955	Group 3
Brazil	1977	2.895	Group 3
Brazil	1978	3.43002	Group 3
Brazil	1979	4.16521	Group 3
Brazil	1980	4.85146	Group 3
Brazil	1981	4.49411	Group 3
Brazil	1982	4.78695	Group 3
Brazil	1983	4.77961	Group 3
Brazil	1984	4.10879	Group 3
Brazil	1985	4.55223	Group 3
Brazil	1986	5.21914	Group 3
Brazil	1987	5.80214	Group 3
Brazil	1988	5.66815	Group 3
Brazil	1989	5.94021	Group 3
Brazil	1990	6.70366	Group 3
Brazil	1991	7.50052	Group 3
Brazil	1992	8.01642	Group 3
Brazil	1993	8.43024	Group 3
Brazil	1994	9.36396	Group 3
Brazil	1995	11.328	Group 3
Brazil	1996	10.9517	Group 3
Brazil	1997	11.0652	Group 3
Brazil	1998	10.7994	Group 3
Brazil	1999	11.6938	Group 3
Brazil	2000	11.8983	Group 3
Brazil	2001	11.9025	Group 3
Brazil	2002	12.5067	Group 3
Brazil	2003	12.4131	Group 3
Brazil	2004	12.8926	Group 3
Brazil	2005	12.5136	Group 3
Brazil	2006	12.769	Group 3
Brazil	2007	13.9259	Group 3
Brazil	2008	15.0329	Group 3
Brazil	2009	15.1605	Group 3
Brazil	2010	14.1313	Group 3
Brazil	2011	15.2146	Group 3
Brazil	2012	15.0443	Group 3
Brazil	2013	15.8392	Group 3
Brazil	2014	16.156	Group 3
Brazil	2015	16.9769	Group 3
Brazil	2016	17.0241	Group 3
Brazil	2017	17.3836	Group 3
Brazil	2018	17.5438	Group 3
Brazil	2019	17.7125	Group 3
Brazil	2020	18.2475	Group 3
Canada	1961	0.814351	Group 1
Canada	1962	0.799002	Group 1
Canada	1963	0.865625	Group 1
Canada	1964	0.928788	Group 1
Canada	1965	0.954872	Group 1
Canada	1966	1.0291	Group 1
Canada	1967	1.07763	Group 1
Canada	1968	1.08289	Group 1
Canada	1969	1.17328	Group 1
Canada	1970	1.28454	Group 1
Canada	1971	1.22753	Group 1
Canada	1972	1.28705	Group 1
Canada	1973	1.33201	Group 1
Canada	1974	1.31131	Group 1
Canada	1975	1.24942	Group 1
Canada	1976	1.41626	Group 1
Canada	1977	1.40736	Group 1
Canada	1978	1.45947	Group 1
Canada	1979	1.59661	Group 1
Canada	1980	1.584	Group 1
Canada	1981	1.60674	Group 1
Canada	1982	1.59253	Group 1
Canada	1983	1.58651	Group 1
Canada	1984	1.6614	Group 1
Canada	1985	1.76538	Group 1
Canada	1986	1.85703	Group 1
Canada	1987	1.90715	Group 1
Canada	1988	1.9545	Group 1
Canada	1989	1.9671	Group 1
Canada	1990	2.04367	Group 1
Canada	1991	2.03611	Group 1
Canada	1992	2.07019	Group 1
Canada	1993	2.14725	Group 1
Canada	1994	2.34541	Group 1
Canada	1995	2.28273	Group 1
Canada	1996	2.33805	Group 1
Canada	1997	2.40325	Group 1
Canada	1998	2.52963	Group 1
Canada	1999	2.6782	Group 1
Canada	2000	2.7516	Group 1
Canada	2001	2.87143	Group 1
Canada	2002	2.8529	Group 1
Canada	2003	2.78785	Group 1
Canada	2004	2.81486	Group 1
Canada	2005	2.8116	Group 1
Canada	2006	2.80734	Group 1
Canada	2007	2.89154	Group 1
Canada	2008	2.87927	Group 1
Canada	2009	2.8604	Group 1
Canada	2010	2.80158	Group 1
Canada	2011	2.81469	Group 1
Canada	2012	2.86895	Group 1
Canada	2013	2.86443	Group 1
Canada	2014	2.91634	Group 1
Canada	2015	3.03617	Group 1
Canada	2016	3.06908	Group 1
Canada	2017	3.16788	Group 1
Canada	2018	3.27965	Group 1
Canada	2019	3.36549	Group 1
Canada	2020	3.29537	Group 1
China	1961	3.13358	Group 5
China	1962	3.45188	Group 5
China	1963	4.21777	Group 5
China	1964	4.82428	Group 5
China	1965	5.2588	Group 5
China	1966	5.57585	Group 5
China	1967	5.76256	Group 5
China	1968	5.81298	Group 5
China	1969	5.85592	Group 5
China	1970	5.93295	Group 5
China	1971	6.54191	Group 5
China	1972	7.1155	Group 5
China	1973	7.31051	Group 5
China	1974	7.47734	Group 5
China	1975	7.56963	Group 5
China	1976	7.98905	Group 5
China	1977	8.33493	Group 5
China	1978	8.48616	Group 5
China	1979	9.23794	Group 5
China	1980	9.75843	Group 5
China	1981	9.89802	Group 5
China	1982	10.2998	Group 5
China	1983	10.7061	Group 5
China	1984	11.1707	Group 5
China	1985	11.8429	Group 5
China	1986	13.0338	Group 5
China	1987	14.0472	Group 5
China	1988	15.7486	Group 5
China	1989	16.3886	Group 5
China	1990	17.6681	Group 5
China	1991	19.5491	Group 5
China	1992	21.2419	Group 5
China	1993	24.8804	Group 5
China	1994	26.9841	Group 5
China	1995	30.4736	Group 5
China	1996	31.5046	Group 5
China	1997	35.4142	Group 5
China	1998	37.8726	Group 5
China	1999	42.4245	Group 5
China	2000	44.1947	Group 5
China	2001	43.2176	Group 5
China	2002	43.8392	Group 5
China	2003	46.473	Group 5
China	2004	46.4535	Group 5
China	2005	49.0256	Group 5
China	2006	49.73	Group 5
China	2007	53.6146	Group 5
China	2008	56.7835	Group 5
China	2009	58.5547	Group 5
China	2010	60.2341	Group 5
China	2011	61.168	Group 5
China	2012	64.4966	Group 5
China	2013	65.4999	Group 5
China	2014	66.6398	Group 5
China	2015	67.4379	Group 5
China	2016	68.6444	Group 5
China	2017	70.8855	Group 5
China	2018	72.8076	Group 5
China	2019	67.7878	Group 5
China	2020	68.8603	Group 5
France	1961	1.76698	Group 4
France	1962	1.81985	Group 4
France	1963	1.91206	Group 4
France	1964	1.99603	Group 4
France	1965	2.09676	Group 4
France	1966	1.68326	Group 4
France	1967	1.75987	Group 4
France	1968	1.78101	Group 4
France	1969	2.05193	Group 4
France	1970	2.11891	Group 4
France	1971	2.17102	Group 4
France	1972	2.30614	Group 4
France	1973	2.35336	Group 4
France	1974	2.39271	Group 4
France	1975	2.44871	Group 4
France	1976	2.5648	Group 4
France	1977	2.59589	Group 4
France	1978	2.70736	Group 4
France	1979	2.75264	Group 4
France	1980	2.76684	Group 4
France	1981	2.95885	Group 4
France	1982	3.21543	Group 4
France	1983	2.99635	Group 4
France	1984	3.05534	Group 4
France	1985	3.15302	Group 4
France	1986	3.14113	Group 4
France	1987	3.42277	Group 4
France	1988	3.45261	Group 4
France	1989	3.48124	Group 4
France	1990	3.42255	Group 4
France	1991	2.73856	Group 4
France	1992	2.78291	Group 4
France	1993	2.63492	Group 4
France	1994	2.73038	Group 4
France	1995	2.74681	Group 4
France	1996	2.83255	Group 4
France	1997	2.8571	Group 4
France	1998	2.95615	Group 4
France	1999	3.02243	Group 4
France	2000	3.80653	Group 4
France	2001	3.99522	Group 4
France	2002	3.71862	Group 4
France	2003	3.65567	Group 4
France	2004	3.56169	Group 4
France	2005	3.26766	Group 4
France	2006	3.11611	Group 4
France	2007	3.25115	Group 4
France	2008	3.7838	Group 4
France	2009	3.78631	Group 4
France	2010	3.65322	Group 4
France	2011	3.76262	Group 4
France	2012	3.82707	Group 4
France	2013	3.66839	Group 4
France	2014	3.64892	Group 4
France	2015	3.75364	Group 4
France	2016	3.6518	Group 4
France	2017	3.53186	Group 4
France	2018	3.60556	Group 4
France	2019	3.4403	Group 4
France	2020	3.53486	Group 4
Germany	1961	1.9648	Group 4
Germany	1962	2.11322	Group 4
Germany	1963	2.02393	Group 4
Germany	1964	2.16329	Group 4
Germany	1965	2.28131	Group 4
Germany	1966	2.34917	Group 4
Germany	1967	2.49695	Group 4
Germany	1968	2.61422	Group 4
Germany	1969	2.69619	Group 4
Germany	1970	2.90455	Group 4
Germany	1971	3.09639	Group 4
Germany	1972	3.18562	Group 4
Germany	1973	3.262	Group 4
Germany	1974	3.16498	Group 4
Germany	1975	3.40382	Group 4
Germany	1976	3.34771	Group 4
Germany	1977	3.43995	Group 4
Germany	1978	3.62358	Group 4
Germany	1979	3.65268	Group 4
Germany	1980	3.71752	Group 4
Germany	1981	3.67312	Group 4
Germany	1982	3.75943	Group 4
Germany	1983	3.58668	Group 4
Germany	1984	3.63287	Group 4
Germany	1985	3.57553	Group 4
Germany	1986	3.59293	Group 4
Germany	1987	3.69192	Group 4
Germany	1988	3.74436	Group 4
Germany	1989	3.59388	Group 4
Germany	1990	3.64956	Group 4
Germany	1991	3.46739	Group 4
Germany	1992	3.41908	Group 4
Germany	1993	3.22969	Group 4
Germany	1994	3.3702	Group 4
Germany	1995	3.19717	Group 4
Germany	1996	3.64005	Group 4
Germany	1997	3.50394	Group 4
Germany	1998	3.73362	Group 4
Germany	1999	3.49038	Group 4
Germany	2000	3.42899	Group 4
Germany	2001	3.57614	Group 4
Germany	2002	3.38147	Group 4
Germany	2003	3.49949	Group 4
Germany	2004	3.63034	Group 4
Germany	2005	3.66238	Group 4
Germany	2006	3.57069	Group 4
Germany	2007	3.84837	Group 4
Germany	2008	4.07386	Group 4
Germany	2009	4.08128	Group 4
Germany	2010	3.80603	Group 4
Germany	2011	3.83261	Group 4
Germany	2012	3.72122	Group 4
Germany	2013	3.74204	Group 4
Germany	2014	3.79867	Group 4
Germany	2015	3.82419	Group 4
Germany	2016	3.89789	Group 4
Germany	2017	3.99368	Group 4
Germany	2018	3.93667	Group 4
Germany	2019	3.83241	Group 4
Germany	2020	3.85686	Group 4
India	1961	0.918531	Group 2
India	1962	0.9427	Group 2
India	1963	0.954047	Group 2
India	1964	0.966544	Group 2
India	1965	0.979952	Group 2
India	1966	0.989847	Group 2
India	1967	1.01358	Group 2
India	1968	1.03245	Group 2
India	1969	1.04548	Group 2
India	1970	1.06438	Group 2
India	1971	1.09188	Group 2
India	1972	1.08258	Group 2
India	1973	1.10258	Group 2
India	1974	1.12321	Group 2
India	1975	1.15269	Group 2
India	1976	1.17321	Group 2
India	1977	1.19091	Group 2
India	1978	1.22722	Group 2
India	1979	1.28308	Group 2
India	1980	1.38359	Group 2
India	1981	1.45004	Group 2
India	1982	1.55869	Group 2
India	1983	1.62068	Group 2
India	1984	1.67421	Group 2
India	1985	1.76486	Group 2
India	1986	1.86321	Group 2
India	1987	2.33985	Group 2
India	1988	2.3882	Group 2
India	1989	2.53369	Group 2
India	1990	2.71732	Group 2
India	1991	3.14486	Group 2
India	1992	3.26106	Group 2
India	1993	3.68648	Group 2
India	1994	3.74996	Group 2
India	1995	3.77643	Group 2
India	1996	3.96673	Group 2
India	1997	3.90581	Group 2
India	1998	3.99542	Group 2
India	1999	4.14729	Group 2
India	2000	4.44851	Group 2
India	2001	4.63305	Group 2
India	2002	4.81135	Group 2
India	2003	5.11181	Group 2
India	2004	5.42499	Group 2
India	2005	5.7629	Group 2
India	2006	6.11265	Group 2
India	2007	6.68639	Group 2
India	2008	7.13043	Group 2
India	2009	7.63143	Group 2
India	2010	7.97184	Group 2
India	2011	8.10339	Group 2
India	2012	9.25165	Group 2
India	2013	8.63129	Group 2
India	2014	9.9962	Group 2
India	2015	10.1175	Group 2
India	2016	10.2746	Group 2
India	2017	10.6098	Group 2
India	2018	11.0137	Group 2
India	2019	11.4167	Group 2
India	2020	9.58768	Group 2
Indonesia	1961	0.342665	Group 5
Indonesia	1962	0.350426	Group 5
Indonesia	1963	0.359277	Group 5
Indonesia	1964	0.368423	Group 5
Indonesia	1965	0.371156	Group 5
Indonesia	1966	0.373245	Group 5
Indonesia	1967	0.383593	Group 5
Indonesia	1968	0.366949	Group 5
Indonesia	1969	0.374466	Group 5
Indonesia	1970	0.381497	Group 5
Indonesia	1971	0.44121	Group 5
Indonesia	1972	0.487331	Group 5
Indonesia	1973	0.489447	Group 5
Indonesia	1974	0.524048	Group 5
Indonesia	1975	0.553947	Group 5
Indonesia	1976	0.581226	Group 5
Indonesia	1977	0.608093	Group 5
Indonesia	1978	0.651744	Group 5
Indonesia	1979	0.809362	Group 5
Indonesia	1980	0.962737	Group 5
Indonesia	1981	1.03501	Group 5
Indonesia	1982	1.09408	Group 5
Indonesia	1983	1.45071	Group 5
Indonesia	1984	1.53772	Group 5
Indonesia	1985	1.73338	Group 5
Indonesia	1986	1.87887	Group 5
Indonesia	1987	2.065	Group 5
Indonesia	1988	2.19228	Group 5
Indonesia	1989	2.37729	Group 5
Indonesia	1990	2.7168	Group 5
Indonesia	1991	3.08357	Group 5
Indonesia	1992	3.39466	Group 5
Indonesia	1993	3.67133	Group 5
Indonesia	1994	4.25586	Group 5
Indonesia	1995	4.47607	Group 5
Indonesia	1996	4.84048	Group 5
Indonesia	1997	4.62864	Group 5
Indonesia	1998	3.27147	Group 5
Indonesia	1999	3.24909	Group 5
Indonesia	2000	4.16515	Group 5
Indonesia	2001	4.65021	Group 5
Indonesia	2002	5.54088	Group 5
Indonesia	2003	5.72306	Group 5
Indonesia	2004	6.07276	Group 5
Indonesia	2005	5.80734	Group 5
Indonesia	2006	6.47267	Group 5
Indonesia	2007	6.87977	Group 5
Indonesia	2008	7.74637	Group 5
Indonesia	2009	7.76648	Group 5
Indonesia	2010	7.82345	Group 5
Indonesia	2011	8.32554	Group 5
Indonesia	2012	8.37375	Group 5
Indonesia	2013	9.00978	Group 5
Indonesia	2014	9.11101	Group 5
Indonesia	2015	9.96596	Group 5
Indonesia	2016	10.9556	Group 5
Indonesia	2017	17.7278	Group 5
Indonesia	2018	16.6006	Group 5
Indonesia	2019	19.1726	Group 5
Indonesia	2020	18.3875	Group 5
Italy	1961	1.02347	Group 4
Italy	1962	1.18283	Group 4
Italy	1963	1.35376	Group 4
Italy	1964	1.57078	Group 4
Italy	1965	1.82302	Group 4
Italy	1966	1.89141	Group 4
Italy	1967	1.86948	Group 4
Italy	1968	1.87824	Group 4
Italy	1969	1.92525	Group 4
Italy	1970	2.04358	Group 4
Italy	1971	2.03261	Group 4
Italy	1972	2.15594	Group 4
Italy	1973	2.3775	Group 4
Italy	1974	2.43593	Group 4
Italy	1975	2.37652	Group 4
Italy	1976	2.373	Group 4
Italy	1977	2.4157	Group 4
Italy	1978	2.52365	Group 4
Italy	1979	2.58857	Group 4
Italy	1980	2.64978	Group 4
Italy	1981	2.61804	Group 4
Italy	1982	2.6396	Group 4
Italy	1983	2.62427	Group 4
Italy	1984	2.55036	Group 4
Italy	1985	2.5341	Group 4
Italy	1986	2.52871	Group 4
Italy	1987	2.63168	Group 4
Italy	1988	2.66571	Group 4
Italy	1989	2.75612	Group 4
Italy	1990	2.75261	Group 4
Italy	1991	2.74302	Group 4
Italy	1992	2.78678	Group 4
Italy	1993	2.77619	Group 4
Italy	1994	2.68683	Group 4
Italy	1995	2.54126	Group 4
Italy	1996	2.59305	Group 4
Italy	1997	2.50638	Group 4
Italy	1998	2.48759	Group 4
Italy	1999	2.54105	Group 4
Italy	2000	2.62352	Group 4
Italy	2001	2.55733	Group 4
Italy	2002	2.38791	Group 4
Italy	2003	2.19076	Group 4
Italy	2004	2.23152	Group 4
Italy	2005	2.15913	Group 4
Italy	2006	2.00425	Group 4
Italy	2007	2.30822	Group 4
Italy	2008	2.38729	Group 4
Italy	2009	2.45654	Group 4
Italy	2010	2.44967	Group 4
Italy	2011	2.48353	Group 4
Italy	2012	2.54334	Group 4
Italy	2013	2.475	Group 4
Italy	2014	2.46754	Group 4
Italy	2015	2.55585	Group 4
Italy	2016	2.54138	Group 4
Italy	2017	2.53319	Group 4
Italy	2018	2.50057	Group 4
Italy	2019	2.59713	Group 4
Italy	2020	2.44401	Group 4
Japan	1961	0.494108	Group 5
Japan	1962	0.60025	Group 5
Japan	1963	0.67418	Group 5
Japan	1964	0.692433	Group 5
Japan	1965	0.778898	Group 5
Japan	1966	0.942335	Group 5
Japan	1967	1.09955	Group 5
Japan	1968	1.2146	Group 5
Japan	1969	1.42904	Group 5
Japan	1970	1.66228	Group 5
Japan	1971	1.87688	Group 5
Japan	1972	2.10482	Group 5
Japan	1973	2.30458	Group 5
Japan	1974	2.38491	Group 5
Japan	1975	2.35524	Group 5
Japan	1976	2.5569	Group 5
Japan	1977	2.83904	Group 5
Japan	1978	3.10287	Group 5
Japan	1979	3.28484	Group 5
Japan	1980	3.33263	Group 5
Japan	1981	3.41039	Group 5
Japan	1982	3.52559	Group 5
Japan	1983	3.76627	Group 5
Japan	1984	3.80528	Group 5
Japan	1985	3.53582	Group 5
Japan	1986	3.75491	Group 5
Japan	1987	3.90595	Group 5
Japan	1988	4.09994	Group 5
Japan	1989	4.07355	Group 5
Japan	1990	3.99546	Group 5
Japan	1991	4.01239	Group 5
Japan	1992	4.14713	Group 5
Japan	1993	4.13615	Group 5
Japan	1994	4.17568	Group 5
Japan	1995	4.53472	Group 5
Japan	1996	4.53638	Group 5
Japan	1997	4.35234	Group 5
Japan	1998	4.33415	Group 5
Japan	1999	4.54632	Group 5
Japan	2000	4.70095	Group 5
Japan	2001	4.71831	Group 5
Japan	2002	4.88093	Group 5
Japan	2003	4.79013	Group 5
Japan	2004	4.48815	Group 5
Japan	2005	5.12179	Group 5
Japan	2006	5.20434	Group 5
Japan	2007	5.20144	Group 5
Japan	2008	5.24439	Group 5
Japan	2009	5.08469	Group 5
Japan	2010	4.93884	Group 5
Japan	2011	5.08615	Group 5
Japan	2012	5.14062	Group 5
Japan	2013	5.06485	Group 5
Japan	2014	5.19059	Group 5
Japan	2015	5.24739	Group 5
Japan	2016	5.36931	Group 5
Japan	2017	5.58253	Group 5
Japan	2018	5.70326	Group 5
Japan	2019	5.73437	Group 5
Japan	2020	5.62226	Group 5
Mexico	1961	0.551395	Group 3
Mexico	1962	0.600582	Group 3
Mexico	1963	0.621436	Group 3
Mexico	1964	0.65073	Group 3
Mexico	1965	0.692151	Group 3
Mexico	1966	0.71256	Group 3
Mexico	1967	0.737173	Group 3
Mexico	1968	0.755874	Group 3
Mexico	1969	0.783941	Group 3
Mexico	1970	0.827012	Group 3
Mexico	1971	0.873458	Group 3
Mexico	1972	0.940284	Group 3
Mexico	1973	1.00859	Group 3
Mexico	1974	1.08849	Group 3
Mexico	1975	1.1692	Group 3
Mexico	1976	1.25928	Group 3
Mexico	1977	1.34951	Group 3
Mexico	1978	1.44223	Group 3
Mexico	1979	1.53592	Group 3
Mexico	1980	1.656	Group 3
Mexico	1981	1.79834	Group 3
Mexico	1982	1.86854	Group 3
Mexico	1983	1.91634	Group 3
Mexico	1984	1.81221	Group 3
Mexico	1985	1.96704	Group 3
Mexico	1986	2.38672	Group 3
Mexico	1987	1.89635	Group 3
Mexico	1988	2.1011	Group 3
Mexico	1989	1.96483	Group 3
Mexico	1990	2.46071	Group 3
Mexico	1991	2.73316	Group 3
Mexico	1992	3.06231	Group 3
Mexico	1993	3.51953	Group 3
Mexico	1994	3.49683	Group 3
Mexico	1995	4.05575	Group 3
Mexico	1996	4.31889	Group 3
Mexico	1997	4.17755	Group 3
Mexico	1998	4.81686	Group 3
Mexico	1999	5.18867	Group 3
Mexico	2000	5.53227	Group 3
Mexico	2001	5.79601	Group 3
Mexico	2002	6.14698	Group 3
Mexico	2003	6.31358	Group 3
Mexico	2004	6.61486	Group 3
Mexico	2005	7.1672	Group 3
Mexico	2006	7.40077	Group 3
Mexico	2007	7.53519	Group 3
Mexico	2008	7.78558	Group 3
Mexico	2009	7.94703	Group 3
Mexico	2010	7.90487	Group 3
Mexico	2011	8.09976	Group 3
Mexico	2012	8.22889	Group 3
Mexico	2013	8.37994	Group 3
Mexico	2014	8.47407	Group 3
Mexico	2015	8.69052	Group 3
Mexico	2016	8.84877	Group 3
Mexico	2017	9.09669	Group 3
Mexico	2018	9.43749	Group 3
Mexico	2019	10.0982	Group 3
Mexico	2020	9.91052	Group 3
South Korea	1961	0.0951804	Group 5
South Korea	1962	0.0825164	Group 5
South Korea	1963	0.0966154	Group 5
South Korea	1964	0.112673	Group 5
South Korea	1965	0.115838	Group 5
South Korea	1966	0.118427	Group 5
South Korea	1967	0.129445	Group 5
South Korea	1968	0.159976	Group 5
South Korea	1969	0.198758	Group 5
South Korea	1970	0.213863	Group 5
South Korea	1971	0.230975	Group 5
South Korea	1972	0.252022	Group 5
South Korea	1973	0.244716	Group 5
South Korea	1974	0.25426	Group 5
South Korea	1975	0.267815	Group 5
South Korea	1976	0.293374	Group 5
South Korea	1977	0.35066	Group 5
South Korea	1978	0.404856	Group 5
South Korea	1979	0.457995	Group 5
South Korea	1980	0.449761	Group 5
South Korea	1981	0.451526	Group 5
South Korea	1982	0.495584	Group 5
South Korea	1983	0.572034	Group 5
South Korea	1984	0.610761	Group 5
South Korea	1985	0.717323	Group 5
South Korea	1986	0.854769	Group 5
South Korea	1987	0.894005	Group 5
South Korea	1988	0.952052	Group 5
South Korea	1989	1.01245	Group 5
South Korea	1990	1.18566	Group 5
South Korea	1991	1.40832	Group 5
South Korea	1992	1.46382	Group 5
South Korea	1993	1.51752	Group 5
South Korea	1994	1.62061	Group 5
South Korea	1995	1.71423	Group 5
South Korea	1996	1.82288	Group 5
South Korea	1997	1.79936	Group 5
South Korea	1998	1.56063	Group 5
South Korea	1999	1.92117	Group 5
South Korea	2000	2.10368	Group 5
South Korea	2001	2.31742	Group 5
South Korea	2002	2.60061	Group 5
South Korea	2003	2.50028	Group 5
South Korea	2004	2.42825	Group 5
South Korea	2005	2.7996	Group 5
South Korea	2006	2.96464	Group 5
South Korea	2007	3.06659	Group 5
South Korea	2008	3.0163	Group 5
South Korea	2009	3.22029	Group 5
South Korea	2010	3.37857	Group 5
South Korea	2011	3.55715	Group 5
South Korea	2012	3.67798	Group 5
South Korea	2013	3.70331	Group 5
South Korea	2014	4.12392	Group 5
South Korea	2015	4.43122	Group 5
South Korea	2016	4.56165	Group 5
South Korea	2017	4.48093	Group 5
South Korea	2018	4.61886	Group 5
South Korea	2019	4.77322	Group 5
South Korea	2020	4.82599	Group 5
Russia	1961	2.44464	Group 2
Russia	1962	2.57204	Group 2
Russia	1963	2.64745	Group 2
Russia	1964	2.13268	Group 2
Russia	1965	2.38712	Group 2
Russia	1966	2.46752	Group 2
Russia	1967	2.54541	Group 2
Russia	1968	2.54859	Group 2
Russia	1969	2.54556	Group 2
Russia	1970	2.91397	Group 2
Russia	1971	3.16815	Group 2
Russia	1972	3.25202	Group 2
Russia	1973	3.29065	Group 2
Russia	1974	3.59436	Group 2
Russia	1975	3.84819	Group 2
Russia	1976	3.47764	Group 2
Russia	1977	4.01735	Group 2
Russia	1978	4.28464	Group 2
Russia	1979	4.64364	Group 2
Russia	1980	4.86617	Group 2
Russia	1981	5.18465	Group 2
Russia	1982	5.44485	Group 2
Russia	1983	5.67231	Group 2
Russia	1984	5.70336	Group 2
Russia	1985	5.92401	Group 2
Russia	1986	6.26381	Group 2
Russia	1987	6.50094	Group 2
Russia	1988	6.68062	Group 2
Russia	1989	6.74306	Group 2
Russia	1990	6.91833	Group 2
Russia	1991	6.36946	Group 2
Russia	1992	6.36203	Group 2
Russia	1993	6.22777	Group 2
Russia	1994	6.23589	Group 2
Russia	1995	6.24899	Group 2
Russia	1996	5.16897	Group 2
Russia	1997	5.68175	Group 2
Russia	1998	5.07301	Group 2
Russia	1999	3.79317	Group 2
Russia	2000	4.69187	Group 2
Russia	2001	6.48288	Group 2
Russia	2002	6.7103	Group 2
Russia	2003	6.51609	Group 2
Russia	2004	6.43859	Group 2
Russia	2005	7.37524	Group 2
Russia	2006	7.65818	Group 2
Russia	2007	8.42344	Group 2
Russia	2008	8.62402	Group 2
Russia	2009	8.82349	Group 2
Russia	2010	8.64538	Group 2
Russia	2011	8.87072	Group 2
Russia	2012	10.0046	Group 2
Russia	2013	10.2651	Group 2
Russia	2014	10.5241	Group 2
Russia	2015	10.5206	Group 2
Russia	2016	10.7564	Group 2
Russia	2017	11.1839	Group 2
Russia	2018	10.8928	Group 2
Russia	2019	10.7711	Group 2
Russia	2020	10.4546	Group 2
Saudi Arabia	1961	0.0238934	Group 1
Saudi Arabia	1962	0.0241965	Group 1
Saudi Arabia	1963	0.0220216	Group 1
Saudi Arabia	1964	0.0315912	Group 1
Saudi Arabia	1965	0.0301272	Group 1
Saudi Arabia	1966	0.036154	Group 1
Saudi Arabia	1967	0.0424397	Group 1
Saudi Arabia	1968	0.0519837	Group 1
Saudi Arabia	1969	0.0583351	Group 1
Saudi Arabia	1970	0.0612126	Group 1
Saudi Arabia	1971	0.065516	Group 1
Saudi Arabia	1972	0.0748911	Group 1
Saudi Arabia	1973	0.0822111	Group 1
Saudi Arabia	1974	0.115627	Group 1
Saudi Arabia	1975	0.186636	Group 1
Saudi Arabia	1976	0.311513	Group 1
Saudi Arabia	1977	0.413736	Group 1
Saudi Arabia	1978	0.460182	Group 1
Saudi Arabia	1979	0.559234	Group 1
Saudi Arabia	1980	0.746115	Group 1
Saudi Arabia	1981	0.78247	Group 1
Saudi Arabia	1982	0.98662	Group 1
Saudi Arabia	1983	1.17452	Group 1
Saudi Arabia	1984	1.03754	Group 1
Saudi Arabia	1985	1.15245	Group 1
Saudi Arabia	1986	1.4141	Group 1
Saudi Arabia	1987	1.51496	Group 1
Saudi Arabia	1988	1.56855	Group 1
Saudi Arabia	1989	1.4655	Group 1
Saudi Arabia	1990	1.58582	Group 1
Saudi Arabia	1991	1.69723	Group 1
Saudi Arabia	1992	1.60711	Group 1
Saudi Arabia	1993	1.52444	Group 1
Saudi Arabia	1994	1.49374	Group 1
Saudi Arabia	1995	1.82203	Group 1
Saudi Arabia	1996	1.79761	Group 1
Saudi Arabia	1997	2.08007	Group 1
Saudi Arabia	1998	2.25192	Group 1
Saudi Arabia	1999	2.46096	Group 1
Saudi Arabia	2000	2.56813	Group 1
Saudi Arabia	2001	2.64385	Group 1
Saudi Arabia	2002	2.54916	Group 1
Saudi Arabia	2003	2.64966	Group 1
Saudi Arabia	2004	2.58804	Group 1
Saudi Arabia	2005	3.01659	Group 1
Saudi Arabia	2006	2.95981	Group 1
Saudi Arabia	2007	3.08843	Group 1
Saudi Arabia	2008	3.18497	Group 1
Saudi Arabia	2009	3.34227	Group 1
Saudi Arabia	2010	3.85109	Group 1
Saudi Arabia	2011	3.63466	Group 1
Saudi Arabia	2012	3.59525	Group 1
Saudi Arabia	2013	4.22017	Group 1
Saudi Arabia	2014	4.16057	Group 1
Saudi Arabia	2015	4.14497	Group 1
Saudi Arabia	2016	4.00453	Group 1
Saudi Arabia	2017	3.43887	Group 1
Saudi Arabia	2018	3.18791	Group 1
Saudi Arabia	2019	3.81962	Group 1
Saudi Arabia	2020	3.74294	Group 1
South Africa	1961	0.236497	Group 2
South Africa	1962	0.259374	Group 2
South Africa	1963	0.274501	Group 2
South Africa	1964	0.301253	Group 2
South Africa	1965	0.326127	Group 2
South Africa	1966	0.357005	Group 2
South Africa	1967	0.385244	Group 2
South Africa	1968	0.421205	Group 2
South Africa	1969	0.460351	Group 2
South Africa	1970	0.461558	Group 2
South Africa	1971	0.478014	Group 2
South Africa	1972	0.524802	Group 2
South Africa	1973	0.590643	Group 2
South Africa	1974	0.642136	Group 2
South Africa	1975	0.656419	Group 2
South Africa	1976	0.726267	Group 2
South Africa	1977	0.709151	Group 2
South Africa	1978	0.732257	Group 2
South Africa	1979	0.75601	Group 2
South Africa	1980	0.818973	Group 2
South Africa	1981	0.859853	Group 2
South Africa	1982	0.924851	Group 2
South Africa	1983	1.00597	Group 2
South Africa	1984	1.05734	Group 2
South Africa	1985	1.11784	Group 2
South Africa	1986	1.15661	Group 2
South Africa	1987	1.2503	Group 2
South Africa	1988	1.2958	Group 2
South Africa	1989	1.32115	Group 2
South Africa	1990	1.71862	Group 2
South Africa	1991	1.59548	Group 2
South Africa	1992	1.62913	Group 2
South Africa	1993	1.65359	Group 2
South Africa	1994	1.86257	Group 2
South Africa	1995	2.03341	Group 2
South Africa	1996	2.032	Group 2
South Africa	1997	2.18116	Group 2
South Africa	1998	2.08715	Group 2
South Africa	1999	2.28463	Group 2
South Africa	2000	2.38629	Group 2
South Africa	2001	2.47617	Group 2
South Africa	2002	2.65071	Group 2
South Africa	2003	2.68889	Group 2
South Africa	2004	2.69874	Group 2
South Africa	2005	2.90653	Group 2
South Africa	2006	3.13111	Group 2
South Africa	2007	3.55503	Group 2
South Africa	2008	4.03785	Group 2
South Africa	2009	4.33909	Group 2
South Africa	2010	4.66415	Group 2
South Africa	2011	4.85591	Group 2
South Africa	2012	4.95013	Group 2
South Africa	2013	4.38136	Group 2
South Africa	2014	4.42083	Group 2
South Africa	2015	4.56227	Group 2
South Africa	2016	4.61256	Group 2
South Africa	2017	4.55578	Group 2
South Africa	2018	4.67908	Group 2
South Africa	2019	4.80261	Group 2
South Africa	2020	4.09704	Group 2
Türkiye	1961	0.419911	Group 2
Türkiye	1962	0.416758	Group 2
Türkiye	1963	0.418704	Group 2
Türkiye	1964	0.417805	Group 2
Türkiye	1965	0.435393	Group 2
Türkiye	1966	0.450042	Group 2
Türkiye	1967	0.459023	Group 2
Türkiye	1968	0.487393	Group 2
Türkiye	1969	0.537865	Group 2
Türkiye	1970	0.571417	Group 2
Türkiye	1971	0.599682	Group 2
Türkiye	1972	0.64205	Group 2
Türkiye	1973	0.676845	Group 2
Türkiye	1974	0.761149	Group 2
Türkiye	1975	0.868494	Group 2
Türkiye	1976	0.896268	Group 2
Türkiye	1977	0.877371	Group 2
Türkiye	1978	0.944571	Group 2
Türkiye	1979	0.901067	Group 2
Türkiye	1980	1.01024	Group 2
Türkiye	1981	1.14916	Group 2
Türkiye	1982	1.16881	Group 2
Türkiye	1983	1.02772	Group 2
Türkiye	1984	1.14613	Group 2
Türkiye	1985	1.15262	Group 2
Türkiye	1986	1.27671	Group 2
Türkiye	1987	1.36745	Group 2
Türkiye	1988	1.4343	Group 2
Türkiye	1989	1.47754	Group 2
Türkiye	1990	1.55331	Group 2
Türkiye	1991	1.53638	Group 2
Türkiye	1992	1.60511	Group 2
Türkiye	1993	1.66104	Group 2
Türkiye	1994	1.612	Group 2
Türkiye	1995	1.63689	Group 2
Türkiye	1996	1.2032	Group 2
Türkiye	1997	1.41018	Group 2
Türkiye	1998	1.41241	Group 2
Türkiye	1999	1.62829	Group 2
Türkiye	2000	1.78037	Group 2
Türkiye	2001	1.56606	Group 2
Türkiye	2002	1.69549	Group 2
Türkiye	2003	2.03664	Group 2
Türkiye	2004	2.04442	Group 2
Türkiye	2005	2.0927	Group 2
Türkiye	2006	1.99426	Group 2
Türkiye	2007	2.36275	Group 2
Türkiye	2008	2.33225	Group 2
Türkiye	2009	2.63703	Group 2
Türkiye	2010	3.14325	Group 2
Türkiye	2011	3.38656	Group 2
Türkiye	2012	3.55124	Group 2
Türkiye	2013	3.4861	Group 2
Türkiye	2014	3.63255	Group 2
Türkiye	2015	3.86028	Group 2
Türkiye	2016	3.82708	Group 2
Türkiye	2017	4.08962	Group 2
Türkiye	2018	3.96889	Group 2
Türkiye	2019	3.75188	Group 2
Türkiye	2020	3.65976	Group 2
UK	1961	1.63523	Group 4
UK	1962	1.70854	Group 4
UK	1963	1.68319	Group 4
UK	1964	1.76857	Group 4
UK	1965	1.85449	Group 4
UK	1966	1.90915	Group 4
UK	1967	1.99563	Group 4
UK	1968	2.14083	Group 4
UK	1969	2.17627	Group 4
UK	1970	2.22285	Group 4
UK	1971	2.28381	Group 4
UK	1972	2.43363	Group 4
UK	1973	2.37103	Group 4
UK	1974	2.31032	Group 4
UK	1975	2.21647	Group 4
UK	1976	2.23696	Group 4
UK	1977	2.3303	Group 4
UK	1978	2.38123	Group 4
UK	1979	2.49807	Group 4
UK	1980	2.48583	Group 4
UK	1981	2.45539	Group 4
UK	1982	2.60664	Group 4
UK	1983	2.59273	Group 4
UK	1984	2.65556	Group 4
UK	1985	2.754	Group 4
UK	1986	2.86802	Group 4
UK	1987	2.94952	Group 4
UK	1988	3.04237	Group 4
UK	1989	2.85577	Group 4
UK	1990	3.06698	Group 4
UK	1991	3.09628	Group 4
UK	1992	3.597	Group 4
UK	1993	3.60153	Group 4
UK	1994	3.77747	Group 4
UK	1995	3.80853	Group 4
UK	1996	3.9463	Group 4
UK	1997	3.85211	Group 4
UK	1998	4.1824	Group 4
UK	1999	4.16764	Group 4
UK	2000	4.22833	Group 4
UK	2001	4.28778	Group 4
UK	2002	4.29347	Group 4
UK	2003	4.4517	Group 4
UK	2004	4.57292	Group 4
UK	2005	4.64515	Group 4
UK	2006	4.70388	Group 4
UK	2007	4.56777	Group 4
UK	2008	4.43911	Group 4
UK	2009	4.57524	Group 4
UK	2010	4.49888	Group 4
UK	2011	4.58653	Group 4
UK	2012	4.67214	Group 4
UK	2013	4.66675	Group 4
UK	2014	4.52053	Group 4
UK	2015	4.95474	Group 4
UK	2016	5.21629	Group 4
UK	2017	5.24104	Group 4
UK	2018	5.42079	Group 4
UK	2019	5.27807	Group 4
UK	2020	5.18134	Group 4
US	1961	11.2845	Group 1
US	1962	11.3629	Group 1
US	1963	11.7716	Group 1
US	1964	12.0565	Group 1
US	1965	12.5613	Group 1
US	1966	12.1966	Group 1
US	1967	14.2071	Group 1
US	1968	14.1998	Group 1
US	1969	14.7632	Group 1
US	1970	15.3776	Group 1
US	1971	15.5213	Group 1
US	1972	15.7636	Group 1
US	1973	15.1815	Group 1
US	1974	15.3364	Group 1
US	1975	14.5296	Group 1
US	1976	15.7837	Group 1
US	1977	16.1361	Group 1
US	1978	16.7345	Group 1
US	1979	18.0183	Group 1
US	1980	18.2727	Group 1
US	1981	18.6828	Group 1
US	1982	18.7942	Group 1
US	1983	19.218	Group 1
US	1984	19.7908	Group 1
US	1985	20.8488	Group 1
US	1986	20.36	Group 1
US	1987	22.355	Group 1
US	1988	23.1161	Group 1
US	1989	24.0908	Group 1
US	1990	25.1832	Group 1
US	1991	26.1376	Group 1
US	1992	27.0223	Group 1
US	1993	27.2911	Group 1
US	1994	27.9134	Group 1
US	1995	27.8922	Group 1
US	1996	27.8943	Group 1
US	1997	28.2504	Group 1
US	1998	28.8761	Group 1
US	1999	30.1154	Group 1
US	2000	29.8611	Group 1
US	2001	30.016	Group 1
US	2002	31.0714	Group 1
US	2003	30.8076	Group 1
US	2004	32.295	Group 1
US	2005	32.3698	Group 1
US	2006	32.4776	Group 1
US	2007	32.2224	Group 1
US	2008	31.2766	Group 1
US	2009	29.8914	Group 1
US	2010	30.6622	Group 1
US	2011	29.9588	Group 1
US	2012	29.3507	Group 1
US	2013	29.6681	Group 1
US	2014	30.0184	Group 1
US	2015	31.9324	Group 1
US	2016	32.1852	Group 1
US	2017	32.564	Group 1
US	2018	33.3825	Group 1
US	2019	34.2496	Group 1
US	2020	36.4179	Group 1
Argentina	2030	3.41261	Group 3
Australia	2030	3.28576	Group 1
Brazil	2030	20.76	Group 3
Canada	2030	3.66105	Group 1
China	2030	73.364	Group 5
France	2030	3.59411	Group 4
Germany	2030	3.40782	Group 4
India	2030	13.3624	Group 2
Indonesia	2030	23.202	Group 5
Italy	2030	2.4232	Group 4
Japan	2030	4.76858	Group 5
Mexico	2030	11.7817	Group 3
South Korea	2030	5.04446	Group 5
Russia	2030	10.8614	Group 2
Saudi Arabia	2030	4.14328	Group 1
South Africa	2030	5.47264	Group 2
Türkiye	2030	4.58863	Group 2
UK	2030	5.46889	Group 4
US	2030	39.0005	Group 1
